# Supplementary material for: Multinodal Acoustic Trapping Enables High Capacity and High Throughput Enrichment of Extracellular Vesicles and Microparticles in miRNA and MS Proteomics Studies
Source: Anal Chem. 2021 Feb 16;93(8):3929–37. doi: 10.1021/acs.analchem.0c04772 (PMC8023533; doi:10.1021/acs.analchem.0c04772)
Supplement: Supplementary file 2 — ac0c04772_si_002.xlsx [file ac0c04772_si_002.xlsx]

## Sheet: Supplementary table
Protein Uniprot ID	Protein Name	Identified peptides	Non-Trapped_1	Non-Trapped_2	Non-Trapped_3	Trapped_1ml_1	Trapped_1ml_2	Trapped_1ml_3	Trapped_2ml_1	Trapped_2ml_2	Trapped_2ml_3	Trapped_3ml_1	Trapped_3ml_2	Trapped_3ml_3
P02768	ALBU_HUMAN Serum albumin OS=Homo sapiens OX=9606 GN=ALB PE=1 SV=2	91	5.58133e+09	7.76396e+09	7.22122e+09	1.13741e+09	1.15244e+09	1.13028e+09	1.38723e+09	1.95822e+09	9.08813e+08	1.04346e+09	1.19054e+09	1.15154e+09
P01133	EGF_HUMAN Pro-epidermal growth factor OS=Homo sapiens OX=9606 GN=EGF PE=1 SV=2	55	1.16345e+08	1.45037e+08	1.37235e+08	2.49137e+07	2.28796e+07	2.65029e+07	2.67272e+07	3.88813e+07	2.13235e+07	2.518e+07	2.97769e+07	2.6966e+07
P04279	SEMG1_HUMAN Semenogelin-1 OS=Homo sapiens OX=9606 GN=SEMG1 PE=1 SV=2	50	5.45572e+08	8.51926e+08	7.3928e+08	2.30997e+08	2.1115e+08	2.697e+08	2.79106e+08	3.33169e+08	2.24738e+08	2.07233e+08	2.29505e+08	2.86627e+08
P04264	K2C1_HUMAN Keratin, type II cytoskeletal 1 OS=Homo sapiens OX=9606 GN=KRT1 PE=1 SV=6	48	5.44572e+07	6.01921e+07	2.25661e+07	3.68281e+08	1.33667e+08	1.3723e+08	2.50051e+08	2.69933e+08	1.92625e+08	3.33716e+08	2.23148e+08	3.32419e+08
P02787	TRFE_HUMAN Serotransferrin OS=Homo sapiens OX=9606 GN=TF PE=1 SV=3	46	9.65594e+07	1.05414e+08	9.36812e+07	2.39618e+07	2.30718e+07	2.39413e+07	2.75859e+07	4.24422e+07	1.95761e+07	2.29079e+07	2.44655e+07	2.62453e+07
P35908	K22E_HUMAN Keratin, type II cytoskeletal 2 epidermal OS=Homo sapiens OX=9606 GN=KRT2 PE=1 SV=2	44	9.60722e+06	1.38806e+07	5.45288e+06	1.37113e+08	5.6654e+07	6.99686e+07	1.20108e+08	1.23597e+08	1.00716e+08	1.90522e+08	1.05476e+08	1.40861e+08
O60494	CUBN_HUMAN Cubilin OS=Homo sapiens OX=9606 GN=CUBN PE=1 SV=5	43	2.8786e+07	3.67136e+07	3.44125e+07	1.00102e+07	7.15493e+06	1.00385e+07	8.96411e+06	1.39544e+07	7.41257e+06	1.34437e+07	1.16936e+07	8.55258e+06
P19961	AMY2B_HUMAN Alpha-amylase 2B OS=Homo sapiens OX=9606 GN=AMY2B PE=1 SV=1	43	2.70814e+08	3.02449e+08	3.21882e+08	2.16089e+08	2.00549e+08	2.30843e+08	2.1987e+08	2.90487e+08	1.79464e+08	2.54278e+08	2.1179e+08	2.28331e+08
Q02383	SEMG2_HUMAN Semenogelin-2 OS=Homo sapiens OX=9606 GN=SEMG2 PE=1 SV=1	43	1.36046e+08	2.07488e+08	1.88942e+08	7.02111e+07	6.98263e+07	9.58333e+07	7.93202e+07	1.17101e+08	7.40718e+07	5.98674e+07	7.57356e+07	8.86299e+07
P04746	AMYP_HUMAN Pancreatic alpha-amylase OS=Homo sapiens OX=9606 GN=AMY2A PE=1 SV=2	42	3.40487e+08	3.73115e+08	3.89228e+08	2.29325e+08	2.13989e+08	2.47848e+08	2.40919e+08	3.07631e+08	1.97637e+08	2.75088e+08	2.33566e+08	2.42804e+08
P13645	K1C10_HUMAN Keratin, type I cytoskeletal 10 OS=Homo sapiens OX=9606 GN=KRT10 PE=1 SV=6	42	1.94049e+07	1.9013e+07	5.03028e+06	1.47934e+08	3.58335e+07	4.55078e+07	9.41376e+07	1.10601e+08	8.22741e+07	1.9305e+08	9.9438e+07	1.16028e+08
P98160	PGBM_HUMAN Basement membrane-specific heparan sulfate proteoglycan core protein OS=Homo sapiens OX=9606 GN=HSPG2 PE=1 SV=4	42	2.75044e+08	3.21456e+08	2.78173e+08	5.40018e+07	5.13595e+07	5.72732e+07	6.20593e+07	8.65363e+07	4.42271e+07	5.62199e+07	5.00927e+07	6.0757e+07
P04745	AMY1_HUMAN Alpha-amylase 1 OS=Homo sapiens OX=9606 GN=AMY1A PE=1 SV=2	41	2.16614e+08	2.493e+08	2.75587e+08	2.0677e+08	1.92642e+08	2.19989e+08	2.10482e+08	2.77203e+08	1.71533e+08	2.47305e+08	2.03322e+08	2.21642e+08
P35527	K1C9_HUMAN Keratin, type I cytoskeletal 9 OS=Homo sapiens OX=9606 GN=KRT9 PE=1 SV=3	41	8.52276e+06	1.11748e+07	7.78327e+06	4.02433e+07	5.19704e+07	3.97909e+07	6.46752e+07	7.73576e+07	4.12453e+07	7.2243e+07	6.19349e+07	8.93686e+07
P10253	LYAG_HUMAN Lysosomal alpha-glucosidase OS=Homo sapiens OX=9606 GN=GAA PE=1 SV=4	39	6.39046e+07	7.37252e+07	6.71937e+07	2.55701e+07	1.92214e+07	2.15383e+07	2.15867e+07	3.58891e+07	1.80944e+07	1.81218e+07	2.61467e+07	1.9912e+07
P98164	LRP2_HUMAN Low-density lipoprotein receptor-related protein 2 OS=Homo sapiens OX=9606 GN=LRP2 PE=1 SV=3	39	1.90486e+07	2.50759e+07	2.33521e+07	1.20044e+07	1.02269e+07	1.36323e+07	1.37794e+07	1.62905e+07	1.1625e+07	1.40184e+07	1.46101e+07	1.26143e+07
P02760	AMBP_HUMAN Protein AMBP OS=Homo sapiens OX=9606 GN=AMBP PE=1 SV=1	38	7.74531e+08	9.7162e+08	9.22603e+08	2.60987e+08	2.50918e+08	2.82125e+08	2.92998e+08	4.43919e+08	2.10922e+08	2.29042e+08	2.46517e+08	2.91505e+08
Q12907	LMAN2_HUMAN Vesicular integral-membrane protein VIP36 OS=Homo sapiens OX=9606 GN=LMAN2 PE=1 SV=1	34	8.59917e+07	1.09483e+08	110343919	1.87202e+07	1.93999e+07	2.21484e+07	2.20878e+07	3.11918e+07	1.71527e+07	1.99632e+07	2.04637e+07	2.08807e+07
P07911	UROM_HUMAN Uromodulin OS=Homo sapiens OX=9606 GN=UMOD PE=1 SV=1	31	9.49448e+07	1.38366e+08	1.24109e+08	1.01071e+08	6.5907e+07	7.97492e+07	8.89521e+07	1.35527e+08	6.81057e+07	8.12164e+07	7.25009e+07	8.97199e+07
P15309	PPAP_HUMAN Prostatic acid phosphatase OS=Homo sapiens OX=9606 GN=ACPP PE=1 SV=3	31	1.35399e+08	1.67392e+08	1.55747e+08	2.81688e+07	2.42165e+07	2.81318e+07	2.95669e+07	4.13392e+07	2.14755e+07	2.54086e+07	3.00482e+07	2.65062e+07
P01009	A1AT_HUMAN Alpha-1-antitrypsin OS=Homo sapiens OX=9606 GN=SERPINA1 PE=1 SV=3	29	5.83584e+07	7.78011e+07	7.25818e+07	2.0247e+07	1.93714e+07	1.89306e+07	2.28316e+07	2.86656e+07	1.32324e+07	1.70912e+07	1.62702e+07	1.73965e+07
O43451	MGA_HUMAN Maltase-glucoamylase, intestinal OS=Homo sapiens OX=9606 GN=MGAM PE=1 SV=5	27	1.43445e+07	1.7532e+07	1.64848e+07	4.64466e+06	4.18288e+06	5.44306e+06	5.79365e+06	7.32398e+06	4.81173e+06	8.71927e+06	5.10249e+06	4.53383e+06
Q14624	ITIH4_HUMAN Inter-alpha-trypsin inhibitor heavy chain H4 OS=Homo sapiens OX=9606 GN=ITIH4 PE=1 SV=4	26	2.52655e+08	3.42119e+08	3.05353e+08	5.84996e+07	5.46915e+07	6.27098e+07	6.68413e+07	9.63042e+07	5.62089e+07	5.33539e+07	5.99029e+07	6.18878e+07
P01042	KNG1_HUMAN Kininogen-1 OS=Homo sapiens OX=9606 GN=KNG1 PE=1 SV=2	25	2.7192e+08	3.59023e+08	3.36589e+08	8.7107e+07	9.31064e+07	1.14166e+08	1.06341e+08	1.58803e+08	8.42429e+07	9.53769e+07	1.08393e+08	1.17666e+08
P02751	FINC_HUMAN Fibronectin OS=Homo sapiens OX=9606 GN=FN1 PE=1 SV=4	25	2.81684e+07	3.20911e+07	2.95426e+07	9.37264e+06	8.53128e+06	9.83006e+06	1.08839e+07	1.50457e+07	8.15507e+06	7.51159e+06	9.18725e+06	9.08051e+06
P07288	KLK3_HUMAN Prostate-specific antigen OS=Homo sapiens OX=9606 GN=KLK3 PE=1 SV=2	25	178110569	2.46157e+08	1.99643e+08	3.63111e+07	3.09973e+07	3.40651e+07	3.75824e+07	5.5829e+07	2.78493e+07	3.13786e+07	2.54228e+07	2.84749e+07
P12109	CO6A1_HUMAN Collagen alpha-1(VI) chain OS=Homo sapiens OX=9606 GN=COL6A1 PE=1 SV=3	23	2.38127e+07	2.6772e+07	2.53388e+07	1.6455e+07	1.35478e+07	1.62352e+07	1.29161e+07	2.23232e+07	1.21987e+07	1.98806e+07	6.31669e+06	1.04051e+07
P15144	AMPN_HUMAN Aminopeptidase N OS=Homo sapiens OX=9606 GN=ANPEP PE=1 SV=4	23	1.316e+07	1.50358e+07	1.41618e+07	4.38881e+06	3.84343e+06	4.18478e+06	4.69012e+06	8.08121e+06	3.56426e+06	4.72127e+06	5.83938e+06	4.1893e+06
Q16769	QPCT_HUMAN Glutaminyl-peptide cyclotransferase OS=Homo sapiens OX=9606 GN=QPCT PE=1 SV=1	23	7.16186e+07	9.5439e+07	8.41791e+07	1.15539e+07	9.80953e+06	1.03053e+07	1.31047e+07	1.80318e+07	8.10421e+06	1.03412e+07	1.19522e+07	1.02849e+07
P02533	K1C14_HUMAN Keratin, type I cytoskeletal 14 OS=Homo sapiens OX=9606 GN=KRT14 PE=1 SV=4	22	4.00209e+06	5.23606e+06	4.72495e+06	1.75344e+07	7.05563e+06	1.21061e+07	1.04721e+07	1.09809e+07	7.80516e+06	1.75665e+07	1.06788e+07	1.47279e+07
P00450	CERU_HUMAN Ceruloplasmin OS=Homo sapiens OX=9606 GN=CP PE=1 SV=1	21	3.16434e+07	3.40951e+07	3.0846e+07	1.19295e+07	9.64402e+06	1.24386e+07	1.16927e+07	1.82884e+07	1.09401e+07	1.18914e+07	1.03725e+07	1.05517e+07
P01859	IGHG2_HUMAN Immunoglobulin heavy constant gamma 2 OS=Homo sapiens OX=9606 GN=IGHG2 PE=1 SV=2	21	2.59843e+07	3.52806e+07	3.30233e+07	1.88344e+07	1.73726e+07	2.08663e+07	2.00353e+07	3.26051e+07	1.47344e+07	1.92198e+07	1.76175e+07	2.0436e+07
P04259	K2C6B_HUMAN Keratin, type II cytoskeletal 6B OS=Homo sapiens OX=9606 GN=KRT6B PE=1 SV=5	21	6.57686e+06	9.4004e+06	3.12267e+06	1.31228e+08	3.77486e+07	5.3902e+07	8.06464e+07	6.96092e+07	6.26935e+07	1.08241e+08	6.90069e+07	9.81161e+07
P48668	K2C6C_HUMAN Keratin, type II cytoskeletal 6C OS=Homo sapiens OX=9606 GN=KRT6C PE=1 SV=3	21	5.08658e+06	7.49779e+06	2.69766e+06	1.25051e+08	3.61782e+07	5.2487e+07	7.80096e+07	6.60764e+07	6.00988e+07	1.01997e+08	6.70634e+07	9.40727e+07
Q08380	LG3BP_HUMAN Galectin-3-binding protein OS=Homo sapiens OX=9606 GN=LGALS3BP PE=1 SV=1	21	3.10003e+07	4.75396e+07	4.3439e+07	7.39302e+06	8.19463e+06	1.02563e+07	8.86676e+06	1.37009e+07	7.19806e+06	8.09313e+06	1.0121e+07	9.49435e+06
P01857	IGHG1_HUMAN Immunoglobulin heavy constant gamma 1 OS=Homo sapiens OX=9606 GN=IGHG1 PE=1 SV=1	20	5.54493e+07	6.93855e+07	6.4763e+07	3.10827e+07	2.73879e+07	3.47808e+07	3.05189e+07	4.86291e+07	2.42979e+07	3.49759e+07	2.27441e+07	2.75936e+07
P02538	K2C6A_HUMAN Keratin, type II cytoskeletal 6A OS=Homo sapiens OX=9606 GN=KRT6A PE=1 SV=3	20	5.06359e+06	7.47927e+06	2.68632e+06	1.24854e+08	3.61179e+07	5.23763e+07	7.79459e+07	6.60235e+07	6.00311e+07	1.01768e+08	6.70066e+07	9.39858e+07
P01833	PIGR_HUMAN Polymeric immunoglobulin receptor OS=Homo sapiens OX=9606 GN=PIGR PE=1 SV=4	19	9.33164e+07	1.24132e+08	1.03325e+08	1.85973e+07	1.90705e+07	2.12729e+07	2.07385e+07	2.63622e+07	1.93918e+07	2.04605e+07	2.30372e+07	2.11621e+07
P04217	A1BG_HUMAN Alpha-1B-glycoprotein OS=Homo sapiens OX=9606 GN=A1BG PE=1 SV=4	19	3.67294e+07	4.66784e+07	4.13213e+07	1.19834e+07	1.05483e+07	1.30827e+07	1.48195e+07	1.45543e+07	9.89371e+06	1.21505e+07	1.47075e+07	1.12092e+07
P08779	K1C16_HUMAN Keratin, type I cytoskeletal 16 OS=Homo sapiens OX=9606 GN=KRT16 PE=1 SV=4	19	1.10576e+06	1.57305e+06	823531	1.0364e+07	5.7795e+06	9.94112e+06	7.06709e+06	4.67327e+06	6.17425e+06	1.12879e+07	6.107e+06	9.20489e+06
P10451	OSTP_HUMAN Osteopontin OS=Homo sapiens OX=9606 GN=SPP1 PE=1 SV=1	19	1.19186e+08	1.90693e+08	2.0492e+08	7.12499e+07	6.61495e+07	9.55023e+07	9.74682e+07	1.31181e+08	6.87009e+07	5.27508e+07	6.42773e+07	1.13078e+08
P08571	CD14_HUMAN Monocyte differentiation antigen CD14 OS=Homo sapiens OX=9606 GN=CD14 PE=1 SV=2	18	6.06431e+07	7.33969e+07	6.51474e+07	1.26057e+07	1.2174e+07	1.18831e+07	1.33329e+07	1.88267e+07	9.07978e+06	1.24165e+07	1.18362e+07	1.12453e+07
P10909	CLUS_HUMAN Clusterin OS=Homo sapiens OX=9606 GN=CLU PE=1 SV=1	18	4.02835e+07	5.20737e+07	4.45702e+07	1.38193e+07	1.39887e+07	1.49903e+07	1.6036e+07	2.42956e+07	1.08225e+07	1.31404e+07	1.2559e+07	1.44996e+07
P02763	A1AG1_HUMAN Alpha-1-acid glycoprotein 1 OS=Homo sapiens OX=9606 GN=ORM1 PE=1 SV=1	17	8.92672e+07	1.04517e+08	1.11569e+08	3.4879e+07	3.41255e+07	3.79469e+07	3.97017e+07	5.69515e+07	3.42853e+07	2.44761e+07	4.36837e+07	3.39846e+07
P05154	IPSP_HUMAN Plasma serine protease inhibitor OS=Homo sapiens OX=9606 GN=SERPINA5 PE=1 SV=3	17	4.4354e+07	5.36614e+07	5.09654e+07	1.00485e+07	1.03193e+07	1.22376e+07	1.22948e+07	1.6515e+07	8.70568e+06	1.00988e+07	1.27713e+07	1.25817e+07
P13647	K2C5_HUMAN Keratin, type II cytoskeletal 5 OS=Homo sapiens OX=9606 GN=KRT5 PE=1 SV=3	17	5.27138e+06	7.40855e+06	2.92394e+06	1.13475e+08	3.30279e+07	4.5152e+07	7.32793e+07	6.44516e+07	5.71727e+07	9.73944e+07	6.29e+07	8.95381e+07
P14543	NID1_HUMAN Nidogen-1 OS=Homo sapiens OX=9606 GN=NID1 PE=1 SV=3	17	5.17379e+07	6.86084e+07	6.01827e+07	1.22037e+07	1.18909e+07	1.47947e+07	1.576e+07	1.62501e+07	1.32373e+07	1.20855e+07	1.41431e+07	1.31416e+07
P19013	K2C4_HUMAN Keratin, type II cytoskeletal 4 OS=Homo sapiens OX=9606 GN=KRT4 PE=1 SV=4	17	1.70194e+07	2.56873e+07	1.01901e+07	4.84998e+07	1.81322e+07	1.88906e+07	3.67205e+07	2.91621e+07	2.72633e+07	4.9455e+07	4.8751e+07	4.5774e+07
P54802	ANAG_HUMAN Alpha-N-acetylglucosaminidase OS=Homo sapiens OX=9606 GN=NAGLU PE=1 SV=2	17	2.39199e+07	2.75383e+07	2.61946e+07	4.51561e+06	4.2897e+06	4.66264e+06	5.37023e+06	7.50416e+06	3.74658e+06	3.7713e+06	5.25927e+06	4.06603e+06
P05155	IC1_HUMAN Plasma protease C1 inhibitor OS=Homo sapiens OX=9606 GN=SERPING1 PE=1 SV=2	16	1.97337e+07	2.90188e+07	2.68092e+07	1.00674e+07	9.41265e+06	9.99925e+06	1.20854e+07	1.63299e+07	8.45301e+06	1.22504e+07	1.17857e+07	1.13533e+07
P12273	PIP_HUMAN Prolactin-inducible protein OS=Homo sapiens OX=9606 GN=PIP PE=1 SV=1	16	2.52189e+08	3.01377e+08	2.68511e+08	7.49391e+07	6.69466e+07	8.60382e+07	9.13398e+07	1.08473e+08	6.77621e+07	7.79004e+07	8.88242e+07	7.90373e+07
Q12805	FBLN3_HUMAN EGF-containing fibulin-like extracellular matrix protein 1 OS=Homo sapiens OX=9606 GN=EFEMP1 PE=1 SV=2	16	7.13483e+06	1.12288e+07	1.0182e+07	6.94993e+06	5.90757e+06	7.01329e+06	5.95909e+06	8.49843e+06	5.18166e+06	5.64042e+06	5.88221e+06	5.34182e+06
P02788	TRFL_HUMAN Lactotransferrin OS=Homo sapiens OX=9606 GN=LTF PE=1 SV=6	15	9.36315e+06	1.38469e+07	1.17137e+07	5.37993e+06	4.63274e+06	5.53631e+06	6.08487e+06	7.56806e+06	4.3001e+06	3.85788e+06	4.97087e+06	4.60696e+06
P06396	GELS_HUMAN Gelsolin OS=Homo sapiens OX=9606 GN=GSN PE=1 SV=1	15	1.04424e+07	1.46961e+07	1.36536e+07	5.72749e+06	5.32086e+06	7.07545e+06	6.43157e+06	9.06186e+06	5.43366e+06	5.90039e+06	6.19551e+06	6.26795e+06
P13646	K1C13_HUMAN Keratin, type I cytoskeletal 13 OS=Homo sapiens OX=9606 GN=KRT13 PE=1 SV=4	15	901058	1.15853e+06	993219	1.20781e+07	3.53965e+06	4.62448e+06	4.27502e+06	5.88057e+06	3.37938e+06	8.97553e+06	8.0537e+06	7.48243e+06
P60709	ACTB_HUMAN Actin, cytoplasmic 1 OS=Homo sapiens OX=9606 GN=ACTB PE=1 SV=1	15	1.18699e+07	1.61456e+07	1.44524e+07	1.01023e+07	8.45195e+06	8.93188e+06	8.79341e+06	1.60645e+07	8.21039e+06	9.47126e+06	1.4801e+07	7.24979e+06
P63261	ACTG_HUMAN Actin, cytoplasmic 2 OS=Homo sapiens OX=9606 GN=ACTG1 PE=1 SV=1	15	1.18699e+07	1.61456e+07	1.44524e+07	1.01023e+07	8.45195e+06	8.93188e+06	8.79341e+06	1.60645e+07	8.21039e+06	9.47126e+06	1.4801e+07	7.24979e+06
P00738	HPT_HUMAN Haptoglobin OS=Homo sapiens OX=9606 GN=HP PE=1 SV=1	14	2.00485e+07	2.63067e+07	2.02694e+07	6.66923e+06	6.63325e+06	5.97048e+06	6.49418e+06	1.44529e+07	4.54575e+06	6.25703e+06	5.2293e+06	6.11607e+06
P01034	CYTC_HUMAN Cystatin-C OS=Homo sapiens OX=9606 GN=CST3 PE=1 SV=1	14	8.91257e+06	1.05044e+07	9.94212e+06	4.98292e+06	4.14218e+06	4.31955e+06	5.59669e+06	8.05977e+06	3.18319e+06	5.4441e+06	4.53513e+06	4.53765e+06
P01861	IGHG4_HUMAN Immunoglobulin heavy constant gamma 4 OS=Homo sapiens OX=9606 GN=IGHG4 PE=1 SV=1	14	2.99275e+07	3.77883e+07	3.85187e+07	1.02269e+07	9.78085e+06	1.19919e+07	1.21041e+07	1.77598e+07	8.69535e+06	1.02913e+07	1.32014e+07	1.25716e+07
P02749	APOH_HUMAN Beta-2-glycoprotein 1 OS=Homo sapiens OX=9606 GN=APOH PE=1 SV=3	14	5.22555e+07	6.82096e+07	5.82307e+07	1.2552e+07	1.10739e+07	1.28357e+07	1.48821e+07	2.07133e+07	9.89935e+06	1.63361e+07	1.22127e+07	1.1591e+07
Q04695	K1C17_HUMAN Keratin, type I cytoskeletal 17 OS=Homo sapiens OX=9606 GN=KRT17 PE=1 SV=2	14	1.26788e+06	1.58672e+06	1.34416e+06	1.29856e+07	4.46197e+06	7.55066e+06	5.53112e+06	5.31686e+06	4.10029e+06	8.47993e+06	6.47531e+06	7.13596e+06
Q6UXB8	PI16_HUMAN Peptidase inhibitor 16 OS=Homo sapiens OX=9606 GN=PI16 PE=1 SV=1	14	11683658	1.63545e+07	1.39513e+07	6.0052e+06	6.16206e+06	9.03395e+06	9.00855e+06	7.30323e+06	7.79715e+06	8.00239e+06	9.84139e+06	6.46789e+06
P00734	THRB_HUMAN Prothrombin OS=Homo sapiens OX=9606 GN=F2 PE=1 SV=2	13	2.11144e+07	29445408	26260673	2.96409e+07	2.91195e+07	3.23732e+07	3.46936e+07	5.4374e+07	2.58175e+07	3.39682e+07	3.00471e+07	3.61122e+07
P01011	AACT_HUMAN Alpha-1-antichymotrypsin OS=Homo sapiens OX=9606 GN=SERPINA3 PE=1 SV=2	13	1.44686e+07	1.96991e+07	1.52514e+07	3.07827e+06	3.85413e+06	2.95003e+06	5.95756e+06	5.79721e+06	2.92051e+06	3.50576e+06	4.19363e+06	3.70202e+06
P01834	IGKC_HUMAN Immunoglobulin kappa constant OS=Homo sapiens OX=9606 GN=IGKC PE=1 SV=2	13	1.54182e+08	1.73595e+08	1.7357e+08	8.19161e+07	8.42838e+07	9.7681e+07	1.03695e+08	1.48094e+08	7.07669e+07	9.01234e+07	1.0202e+08	1.00471e+08
P01860	IGHG3_HUMAN Immunoglobulin heavy constant gamma 3 OS=Homo sapiens OX=9606 GN=IGHG3 PE=1 SV=2	13	1.5227e+07	1.84847e+07	1.82738e+07	9.74868e+06	8.53349e+06	9.47055e+06	1.09354e+07	1.64341e+07	6.94294e+06	9.11806e+06	1.00576e+07	1.13995e+07
P02790	HEMO_HUMAN Hemopexin OS=Homo sapiens OX=9606 GN=HPX PE=1 SV=2	13	2.62151e+07	3.05668e+07	2.83045e+07	1.1503e+07	1.0088e+07	1.17355e+07	1.26374e+07	1.75758e+07	9.69231e+06	1.40038e+07	1.45382e+07	1.10608e+07
P22105	TENX_HUMAN Tenascin-X OS=Homo sapiens OX=9606 GN=TNXB PE=1 SV=5	13	4.32468e+06	4.80521e+06	4.61302e+06	2.01624e+06	1.52675e+06	1.81279e+06	2.08736e+06	2.88e+06	1.46468e+06	1.70353e+06	2.16081e+06	1.9641e+06
P39059	COFA1_HUMAN Collagen alpha-1(XV) chain OS=Homo sapiens OX=9606 GN=COL15A1 PE=1 SV=2	13	3.22366e+07	4.34694e+07	4.3397e+07	1.61139e+07	1.52391e+07	1.85426e+07	1.87601e+07	2.20432e+07	1.43017e+07	1.57645e+07	1.87204e+07	1.44164e+07
O00187	MASP2_HUMAN Mannan-binding lectin serine protease 2 OS=Homo sapiens OX=9606 GN=MASP2 PE=1 SV=4	12	1.86393e+07	3.06344e+07	2.83664e+07	2.11552e+07	1.83643e+07	2.1178e+07	2.0481e+07	2.92138e+07	1.52274e+07	2.43667e+07	1.79137e+07	2.16347e+07
P02765	FETUA_HUMAN Alpha-2-HS-glycoprotein OS=Homo sapiens OX=9606 GN=AHSG PE=1 SV=2	12	2.51541e+07	3.30941e+07	3.14567e+07	6.86635e+06	6.6258e+06	7.79865e+06	7.48622e+06	1.06104e+07	6.51156e+06	6.67313e+06	7.33735e+06	8.71489e+06
P04406	G3P_HUMAN Glyceraldehyde-3-phosphate dehydrogenase OS=Homo sapiens OX=9606 GN=GAPDH PE=1 SV=3	12	1.95239e+07	2.91624e+07	2.7009e+07	2.4881e+07	7.07641e+06	7.89693e+06	8.05041e+06	1.14262e+07	6.6412e+06	7.7779e+06	7.74896e+06	6.03551e+06
P05543	THBG_HUMAN Thyroxine-binding globulin OS=Homo sapiens OX=9606 GN=SERPINA7 PE=1 SV=2	12	1.31581e+07	1.65605e+07	1.44285e+07	9.78872e+06	8.10403e+06	1.12793e+07	1.13907e+07	1.37994e+07	7.99894e+06	6.7012e+06	1.00889e+07	8.3558e+06
P12830	CADH1_HUMAN Cadherin-1 OS=Homo sapiens OX=9606 GN=CDH1 PE=1 SV=3	12	1.10763e+07	1.37142e+07	1.35163e+07	4.14564e+06	4.22735e+06	4.90018e+06	4.66679e+06	7.02752e+06	3.56202e+06	4.51546e+06	4.64804e+06	5.29628e+06
P15289	ARSA_HUMAN Arylsulfatase A OS=Homo sapiens OX=9606 GN=ARSA PE=1 SV=3	12	2.1239e+07	2.60034e+07	2.46381e+07	1.75413e+07	2.2774e+07	1.75394e+07	3.44978e+07	4.23981e+07	1.56135e+07	3.0343e+07	3.08535e+07	2.3397e+07
Q02487	DSC2_HUMAN Desmocollin-2 OS=Homo sapiens OX=9606 GN=DSC2 PE=1 SV=1	12	3.17862e+06	4.31787e+06	3.59544e+06	2.04899e+06	2.01116e+06	2.05003e+06	2.95863e+06	3.51019e+06	1.7656e+06	1.7366e+06	2.24085e+06	1.75987e+06
Q16270	IBP7_HUMAN Insulin-like growth factor-binding protein 7 OS=Homo sapiens OX=9606 GN=IGFBP7 PE=1 SV=1	12	6.45825e+06	8.35912e+06	7.32542e+06	7.22172e+06	6.58704e+06	6.99965e+06	8.44529e+06	1.22862e+07	5.72391e+06	7.71857e+06	6.66695e+06	8.41284e+06
Q6EMK4	VASN_HUMAN Vasorin OS=Homo sapiens OX=9606 GN=VASN PE=1 SV=1	12	8.08203e+07	1.01959e+08	9.78361e+07	1.9146e+07	1.73693e+07	1.92971e+07	2.07947e+07	2.76155e+07	1.39295e+07	1.77615e+07	1.76568e+07	1.90261e+07
P10153	RNAS2_HUMAN Non-secretory ribonuclease OS=Homo sapiens OX=9606 GN=RNASE2 PE=1 SV=2	11	3.65278e+07	3.47895e+07	4.09897e+07	2.11875e+07	1.43006e+07	2.72978e+07	1.67453e+07	2.21796e+07	2.37677e+07	1.3116e+07	2.52167e+07	2.91045e+07
P33908	MA1A1_HUMAN Mannosyl-oligosaccharide 1,2-alpha-mannosidase IA OS=Homo sapiens OX=9606 GN=MAN1A1 PE=1 SV=3	11	2.83484e+06	3.74014e+06	3.44548e+06	2.00175e+06	1.6997e+06	1.70368e+06	2.00975e+06	2.46842e+06	1.45606e+06	1.72381e+06	1.74156e+06	1.62482e+06
Q8WZ75	ROBO4_HUMAN Roundabout homolog 4 OS=Homo sapiens OX=9606 GN=ROBO4 PE=1 SV=1	11	1.58458e+07	2.04268e+07	1.67166e+07	3.5986e+06	3.22522e+06	4.05785e+06	4.15899e+06	5.91375e+06	3.05089e+06	3.47422e+06	3.65088e+06	4.11407e+06
Q99715	COCA1_HUMAN Collagen alpha-1(XII) chain OS=Homo sapiens OX=9606 GN=COL12A1 PE=1 SV=2	11	4.00228e+06	5.08057e+06	5.05268e+06	6.99339e+06	6.39136e+06	8.1475e+06	7.55263e+06	1.18467e+07	5.59248e+06	7.90773e+06	7.88928e+06	7.15791e+06
Q9BRK3	MXRA8_HUMAN Matrix remodeling-associated protein 8 OS=Homo sapiens OX=9606 GN=MXRA8 PE=1 SV=1	11	3.71203e+06	4.76106e+06	4.18575e+06	4.4686e+06	4.1542e+06	4.55408e+06	5.48183e+06	8.14802e+06	3.97026e+06	4.51504e+06	4.27098e+06	4.54976e+06
O94919	ENDD1_HUMAN Endonuclease domain-containing 1 protein OS=Homo sapiens OX=9606 GN=ENDOD1 PE=1 SV=2	10	7.37086e+06	9.37604e+06	8.61639e+06	3.38914e+06	2.73817e+06	2.84671e+06	4.11411e+06	5.61346e+06	2.4847e+06	1.31677e+07	8.01999e+06	3.69896e+06
P08473	NEP_HUMAN Neprilysin OS=Homo sapiens OX=9606 GN=MME PE=1 SV=2	10	6.02167e+06	6805500	6.56945e+06	3.64407e+06	2.81521e+06	3.5905e+06	4.15914e+06	4.40012e+06	3.2551e+06	3.0935e+06	4.74036e+06	3.19133e+06
P13987	CD59_HUMAN CD59 glycoprotein OS=Homo sapiens OX=9606 GN=CD59 PE=1 SV=1	10	4.98662e+06	6.83446e+06	6.94452e+06	3.00088e+07	2.25894e+07	2.15304e+07	2.57728e+07	4.42703e+07	1.6807e+07	3.21325e+07	1.69847e+07	2.96837e+07
P19022	CADH2_HUMAN Cadherin-2 OS=Homo sapiens OX=9606 GN=CDH2 PE=1 SV=4	10	3.79007e+06	5.32121e+06	4854284	2.1826e+06	1.8929e+06	2.69841e+06	2.60631e+06	3.05947e+06	1.92609e+06	1.93884e+06	2.52938e+06	2.25952e+06
P21333	FLNA_HUMAN Filamin-A OS=Homo sapiens OX=9606 GN=FLNA PE=1 SV=4	10	2.45805e+06	7.63899e+06	6.81664e+06	6.24263e+06	4.84371e+06	6.58749e+06	4.59425e+06	8.99073e+06	6.05987e+06	6.65933e+06	6.74591e+06	6.77563e+06
P25311	ZA2G_HUMAN Zinc-alpha-2-glycoprotein OS=Homo sapiens OX=9606 GN=AZGP1 PE=1 SV=2	10	7.2143e+07	1.08292e+08	9.33381e+07	6.49205e+06	5.99379e+06	8.16779e+06	7.7387e+06	1.04112e+07	7.38163e+06	1.23055e+07	8.05812e+06	8.65514e+06
P41222	PTGDS_HUMAN Prostaglandin-H2 D-isomerase OS=Homo sapiens OX=9606 GN=PTGDS PE=1 SV=1	10	102357682	180413624	148350100	1.33116e+08	1.22571e+08	1.34197e+08	1.52806e+08	2.37901e+08	1.0752e+08	1.18187e+08	1.41578e+08	1.49346e+08
Q96PD5	PGRP2_HUMAN N-acetylmuramoyl-L-alanine amidase OS=Homo sapiens OX=9606 GN=PGLYRP2 PE=1 SV=1	10	8.61172e+06	11094465	9511310	4.85749e+06	4.22698e+06	4.69913e+06	4.95699e+06	6.02769e+06	4.2386e+06	4.03866e+06	4.4249e+06	4.0661e+06
Q9BY67	CADM1_HUMAN Cell adhesion molecule 1 OS=Homo sapiens OX=9606 GN=CADM1 PE=1 SV=2	10	1.58536e+07	2.11096e+07	1.85912e+07	3.17392e+06	2.83677e+06	3.28043e+06	3.85796e+06	6.01688e+06	2.55746e+06	3.42014e+06	3.56748e+06	3.40898e+06
Q9UGT4	SUSD2_HUMAN Sushi domain-containing protein 2 OS=Homo sapiens OX=9606 GN=SUSD2 PE=1 SV=1	10	2.86771e+06	3995672	3.84893e+06	1.74002e+06	1.98972e+06	2.2667e+06	2.19002e+06	2.49747e+06	1.53297e+06	1.62754e+06	2.13968e+06	1.82662e+06
O00391	QSOX1_HUMAN Sulfhydryl oxidase 1 OS=Homo sapiens OX=9606 GN=QSOX1 PE=1 SV=3	9	6.24498e+06	7.40306e+06	7.17843e+06	3.41425e+06	2.55683e+06	3.34022e+06	3.28842e+06	4.42266e+06	2.27196e+06	2.26557e+06	2.75704e+06	2.63252e+06
P00749	UROK_HUMAN Urokinase-type plasminogen activator OS=Homo sapiens OX=9606 GN=PLAU PE=1 SV=2	9	6.4477e+06	7.39604e+06	5.97297e+06	2.88435e+06	2.2061e+06	2.37405e+06	2.8747e+06	3.61725e+06	2.00877e+06	2.32898e+06	2.40666e+06	2.29594e+06
P01876	IGHA1_HUMAN Immunoglobulin heavy constant alpha 1 OS=Homo sapiens OX=9606 GN=IGHA1 PE=1 SV=2	9	2.19824e+07	27757925	24417736	2.16573e+06	2.05623e+06	2.93223e+06	2.51263e+06	3.94336e+06	2.05205e+06	1.86946e+06	3.40496e+06	2.56114e+06
P06733	ENOA_HUMAN Alpha-enolase OS=Homo sapiens OX=9606 GN=ENO1 PE=1 SV=2	9	4.48748e+06	5.1729e+06	5.29974e+06	3.20889e+06	2.84689e+06	3.94365e+06	3.06133e+06	3.98433e+06	2.94787e+06	3.10106e+06	4.03215e+06	3.08255e+06
P07998	RNAS1_HUMAN Ribonuclease pancreatic OS=Homo sapiens OX=9606 GN=RNASE1 PE=1 SV=4	9	86801496	1.63475e+08	1.45409e+08	5.11302e+07	4.80909e+07	4.77707e+07	5.17507e+07	8.32904e+07	4.2406e+07	3.98509e+07	5.26087e+07	5.1052e+07
P08174	DAF_HUMAN Complement decay-accelerating factor OS=Homo sapiens OX=9606 GN=CD55 PE=1 SV=4	9	3.75121e+06	9.62702e+06	8.53647e+06	5.15504e+06	4.43341e+06	4.91036e+06	6.34221e+06	8.5072e+06	3.69947e+06	5.01106e+06	5.37294e+06	5.27089e+06
P15328	FOLR1_HUMAN Folate receptor alpha OS=Homo sapiens OX=9606 GN=FOLR1 PE=1 SV=3	9	8.18695e+06	1.00125e+07	8.93961e+06	2.86541e+06	2.12121e+06	2.7636e+06	2.2907e+06	3.5351e+06	2.42253e+06	2.83597e+06	2.347e+06	2.26808e+06
P16444	DPEP1_HUMAN Dipeptidase 1 OS=Homo sapiens OX=9606 GN=DPEP1 PE=1 SV=3	9	2.14052e+07	2.31345e+07	1.99921e+07	1.13665e+07	7.50922e+06	8.06769e+06	1.20736e+07	1.70796e+07	6.86039e+06	9.52127e+06	9.51682e+06	7.7819e+06
P30086	PEBP1_HUMAN Phosphatidylethanolamine-binding protein 1 OS=Homo sapiens OX=9606 GN=PEBP1 PE=1 SV=3	9	6.57032e+06	8.28572e+06	7.38087e+06	2.99304e+06	2.69443e+06	3.24114e+06	3.51442e+06	4.62025e+06	2.26132e+06	3.39148e+06	3.27183e+06	3.12381e+06
P43251	BTD_HUMAN Biotinidase OS=Homo sapiens OX=9606 GN=BTD PE=1 SV=2	9	5.00572e+06	6.24329e+06	5.42794e+06	1.68058e+06	1.49574e+06	1.55909e+06	1.7318e+06	2.5673e+06	1.12467e+06	1.72244e+06	1.53661e+06	1.6486e+06
O14773	TPP1_HUMAN Tripeptidyl-peptidase 1 OS=Homo sapiens OX=9606 GN=TPP1 PE=1 SV=2	8	9.66097e+06	11647507	10776359	4.35179e+06	3.73169e+06	3.69136e+06	4.95241e+06	6.68422e+06	3.43695e+06	4.77955e+06	4.94536e+06	3.42444e+06
O75594	PGRP1_HUMAN Peptidoglycan recognition protein 1 OS=Homo sapiens OX=9606 GN=PGLYRP1 PE=1 SV=1	8	6.07867e+07	8.21843e+07	6.11428e+07	1.43614e+07	1.34358e+07	1.36216e+07	1.70887e+07	2.37868e+07	1.03347e+07	13111506	13065444	14271643
O95678	K2C75_HUMAN Keratin, type II cytoskeletal 75 OS=Homo sapiens OX=9606 GN=KRT75 PE=1 SV=2	8	3.50172e+06	5.23361e+06	1.20855e+06	9.99338e+07	2.95571e+07	3.98529e+07	6.8325e+07	5.88995e+07	5.29581e+07	9.03699e+07	5.83747e+07	8.38318e+07
P01024	CO3_HUMAN Complement C3 OS=Homo sapiens OX=9606 GN=C3 PE=1 SV=2	8	2.03123e+06	2.4277e+06	2.15593e+06	1.25252e+06	1.04087e+06	1.14457e+06	1.26582e+06	2.23108e+06	635170	1.36423e+06	1.19902e+06	1.46714e+06
P02774	VTDB_HUMAN Vitamin D-binding protein OS=Homo sapiens OX=9606 GN=GC PE=1 SV=2	8	5.49491e+06	6.49582e+06	5.5738e+06	1.9678e+06	1.56892e+06	1.69963e+06	2.09526e+06	2.62781e+06	1.20861e+06	1.65612e+06	1.77564e+06	1.60892e+06
P05090	APOD_HUMAN Apolipoprotein D OS=Homo sapiens OX=9606 GN=APOD PE=1 SV=1	8	7.82311e+06	1.18556e+07	1.19163e+07	1.48024e+07	1.01825e+07	9.65609e+06	12630613	24177347	7.37676e+06	1.72531e+07	8.70545e+06	1.05209e+07
P07339	CATD_HUMAN Cathepsin D OS=Homo sapiens OX=9606 GN=CTSD PE=1 SV=1	8	2.92417e+06	4.23828e+06	4.34128e+06	2.59281e+06	1.92894e+06	2.45815e+06	2.6405e+06	3.56796e+06	2.2732e+06	2.77254e+06	2.62212e+06	3.07127e+06
P19012	K1C15_HUMAN Keratin, type I cytoskeletal 15 OS=Homo sapiens OX=9606 GN=KRT15 PE=1 SV=3	8	353104	397762	292645	7.66002e+06	2.65619e+06	4.07597e+06	2.93013e+06	2.93848e+06	2.19016e+06	5.76326e+06	3.90722e+06	4.37228e+06
P19652	A1AG2_HUMAN Alpha-1-acid glycoprotein 2 OS=Homo sapiens OX=9606 GN=ORM2 PE=1 SV=2	8	1.18756e+07	1.56785e+07	1.5762e+07	1.11711e+07	1.12088e+07	1.30683e+07	1.28311e+07	1.6438e+07	1.05741e+07	7.13406e+06	1.21815e+07	1.15589e+07
P26992	CNTFR_HUMAN Ciliary neurotrophic factor receptor subunit alpha OS=Homo sapiens OX=9606 GN=CNTFR PE=1 SV=2	8	13549217	18152598	16863291	3.33625e+06	2.85695e+06	3.70199e+06	3.49555e+06	5.02273e+06	3.24919e+06	2.4884e+06	3.45685e+06	3.20054e+06
P30530	UFO_HUMAN Tyrosine-protein kinase receptor UFO OS=Homo sapiens OX=9606 GN=AXL PE=1 SV=4	8	1.0276e+07	11808034	1.20743e+07	4.05293e+06	3.59494e+06	3.89169e+06	4.33378e+06	6.53627e+06	3.22941e+06	5.46163e+06	4.34676e+06	4.00867e+06
P53634	CATC_HUMAN Dipeptidyl peptidase 1 OS=Homo sapiens OX=9606 GN=CTSC PE=1 SV=2	8	4.6449e+06	5.14235e+06	4.70352e+06	1.55752e+06	1.2102e+06	1.44425e+06	1.26916e+06	1.83535e+06	1.09e+06	1.51236e+06	1.48251e+06	1.30006e+06
P55290	CAD13_HUMAN Cadherin-13 OS=Homo sapiens OX=9606 GN=CDH13 PE=1 SV=1	8	9.3108e+06	1.08546e+07	11478221	4.65992e+06	4.83491e+06	5.15333e+06	4.87234e+06	7.13333e+06	3.99103e+06	3.91496e+06	4.83533e+06	4.84036e+06
Q03154	ACY1_HUMAN Aminoacylase-1 OS=Homo sapiens OX=9606 GN=ACY1 PE=1 SV=1	8	5.69624e+06	6.6989e+06	6.13899e+06	3.44292e+06	3.43066e+06	3.72833e+06	3.84249e+06	5.29896e+06	3.65043e+06	3.04614e+06	4.43329e+06	3.0834e+06
Q13510	ASAH1_HUMAN Acid ceramidase OS=Homo sapiens OX=9606 GN=ASAH1 PE=1 SV=5	8	4.14234e+06	7.6248e+06	7.91452e+06	6.76438e+06	6.89351e+06	8.18593e+06	8.82911e+06	1.02555e+07	9.16808e+06	6.50026e+06	9.01965e+06	6.74231e+06
Q5XKE5	K2C79_HUMAN Keratin, type II cytoskeletal 79 OS=Homo sapiens OX=9606 GN=KRT79 PE=1 SV=2	8	3.54315e+06	5.25379e+06	1.32584e+06	9.95596e+07	2.9466e+07	3.95473e+07	6.83193e+07	5.88802e+07	5.29868e+07	9.04102e+07	5.80723e+07	8.39277e+07
Q6UVK1	CSPG4_HUMAN Chondroitin sulfate proteoglycan 4 OS=Homo sapiens OX=9606 GN=CSPG4 PE=1 SV=2	8	3.40297e+06	4.59859e+06	3.93311e+06	967130	844163	855691	1.08596e+06	1.53312e+06	647120	696271	1.2333e+06	963700
Q6UXB4	CLC4G_HUMAN C-type lectin domain family 4 member G OS=Homo sapiens OX=9606 GN=CLEC4G PE=1 SV=1	8	3.11301e+06	4.71427e+06	3.72937e+06	2.02083e+06	2.00533e+06	2.2654e+06	2.10021e+06	3.16262e+06	1.79415e+06	2.25676e+06	2.11982e+06	1.86773e+06
Q7Z5L0	VMO1_HUMAN Vitelline membrane outer layer protein 1 homolog OS=Homo sapiens OX=9606 GN=VMO1 PE=1 SV=1	8	8.53428e+06	1.72605e+07	1.27951e+07	3.66069e+06	3.84577e+06	4.06834e+06	4.58387e+06	6.77654e+06	3.14201e+06	4.21337e+06	3.80993e+06	4.28037e+06
Q8NFZ8	CADM4_HUMAN Cell adhesion molecule 4 OS=Homo sapiens OX=9606 GN=CADM4 PE=1 SV=1	8	2.87283e+06	4.60946e+06	3.90607e+06	2.32872e+06	2.46382e+06	2.48951e+06	2.68414e+06	3.79999e+06	1.9874e+06	2.13567e+06	2.30341e+06	2.64869e+06
Q8WVN6	SCTM1_HUMAN Secreted and transmembrane protein 1 OS=Homo sapiens OX=9606 GN=SECTM1 PE=1 SV=2	8	44703664	62975755	64447248	24645372	25521104	27889585	29524503	45244206	23597272	2.72033e+07	30833622	29578885
Q96DA0	ZG16B_HUMAN Zymogen granule protein 16 homolog B OS=Homo sapiens OX=9606 GN=ZG16B PE=1 SV=3	8	2.73576e+07	2.78528e+07	2.58039e+07	2.65863e+07	2.46439e+07	2.81826e+07	2.79765e+07	4.38003e+07	2.42459e+07	2.48092e+07	2.76786e+07	2.51149e+07
Q96FE7	P3IP1_HUMAN Phosphoinositide-3-kinase-interacting protein 1 OS=Homo sapiens OX=9606 GN=PIK3IP1 PE=1 SV=2	8	4.90492e+06	8.21051e+06	6.86935e+06	10058812	10138058	11496835	11303430	18550936	9365792	9601395	10578892	11903555
Q9UHL4	DPP2_HUMAN Dipeptidyl peptidase 2 OS=Homo sapiens OX=9606 GN=DPP7 PE=1 SV=3	8	3.5804e+06	3.95501e+06	3547237	2.74766e+06	2.19468e+06	2.27541e+06	2.54613e+06	3.29583e+06	1.89379e+06	1.88943e+06	2.05414e+06	2.17212e+06
O43895	XPP2_HUMAN Xaa-Pro aminopeptidase 2 OS=Homo sapiens OX=9606 GN=XPNPEP2 PE=1 SV=3	7	3.30082e+06	3.64043e+06	3.52557e+06	3.98033e+06	3.57476e+06	3.83162e+06	3.62457e+06	5.4137e+06	2.95177e+06	3.23019e+06	3.3788e+06	3.05921e+06
O95865	DDAH2_HUMAN N(G),N(G)-dimethylarginine dimethylaminohydrolase 2 OS=Homo sapiens OX=9606 GN=DDAH2 PE=1 SV=1	7	3.43213e+06	4.35433e+06	3.68046e+06	1.39102e+06	965405	1.3335e+06	1.76777e+06	2.3923e+06	1.00107e+06	1.55825e+06	1.49833e+06	1.08017e+06
P00746	CFAD_HUMAN Complement factor D OS=Homo sapiens OX=9606 GN=CFD PE=1 SV=5	7	1.47829e+06	2.33555e+06	2.19798e+06	4.58881e+06	3.74369e+06	3.27766e+06	4.49205e+06	6.798e+06	3.5685e+06	7.50924e+06	8.36029e+06	3.49858e+06
P04004	VTNC_HUMAN Vitronectin OS=Homo sapiens OX=9606 GN=VTN PE=1 SV=1	7	9.58686e+06	1.13207e+07	1.06627e+07	6.18276e+06	5.5653e+06	6.59857e+06	6.81969e+06	1.10323e+07	5.57144e+06	6.43952e+06	7.07914e+06	6.6642e+06
P04083	ANXA1_HUMAN Annexin A1 OS=Homo sapiens OX=9606 GN=ANXA1 PE=1 SV=2	7	290246	345752	321183	1.45041e+06	444699	583234	716344	889032	510670	467696	3713688	623504
P08727	K1C19_HUMAN Keratin, type I cytoskeletal 19 OS=Homo sapiens OX=9606 GN=KRT19 PE=1 SV=4	7	432415	566437	481511	6.58523e+06	1.77506e+06	2.33616e+06	3.01129e+06	3.92741e+06	2.49048e+06	6.58246e+06	3.40426e+06	5.00154e+06
P0C0L5	CO4B_HUMAN Complement C4-B OS=Homo sapiens OX=9606 GN=C4B PE=1 SV=2	7	5319005	5876113	5515855	1.41091e+06	1.27067e+06	1.1953e+06	1.57618e+06	1.99337e+06	989818	1.09293e+06	1.38181e+06	1.45644e+06
P0DOY2	IGLC2_HUMAN Immunoglobulin lambda constant 2 OS=Homo sapiens OX=9606 GN=IGLC2 PE=1 SV=1	7	7.80665e+07	8.79764e+07	7.98564e+07	1.3708e+07	1.23354e+07	1.39711e+07	1.58842e+07	2.18822e+07	1.2963e+07	1.37778e+07	1.59727e+07	1.3849e+07
P0DOY3	IGLC3_HUMAN Immunoglobulin lambda constant 3 OS=Homo sapiens OX=9606 GN=IGLC3 PE=1 SV=1	7	7.80665e+07	8.79764e+07	7.98564e+07	1.3708e+07	1.23354e+07	1.39711e+07	1.58842e+07	2.18822e+07	1.2963e+07	1.37778e+07	1.59727e+07	1.3849e+07
P11684	UTER_HUMAN Uteroglobin OS=Homo sapiens OX=9606 GN=SCGB1A1 PE=1 SV=1	7	13217405	12079162	13088671	1.3538e+06	917483	1.09498e+06	1.27825e+06	1.73817e+06	866095	822497	975093	881576
P12035	K2C3_HUMAN Keratin, type II cytoskeletal 3 OS=Homo sapiens OX=9606 GN=KRT3 PE=1 SV=3	7	1.42932e+06	3.1378e+06	695730	9.8368e+06	4.31272e+06	7.27797e+06	9.31686e+06	8.22176e+06	7.71152e+06	2.30946e+07	1.16619e+07	1.39157e+07
P12277	KCRB_HUMAN Creatine kinase B-type OS=Homo sapiens OX=9606 GN=CKB PE=1 SV=1	7	1.92192e+06	2.37497e+06	2437176	905362	744636	953893	1.21197e+06	1.38113e+06	732048	518311	679309	742176
P22792	CPN2_HUMAN Carboxypeptidase N subunit 2 OS=Homo sapiens OX=9606 GN=CPN2 PE=1 SV=3	7	1.03912e+07	1.2339e+07	1.22182e+07	2.49339e+06	1.86099e+06	2.10537e+06	2.38583e+06	3.04173e+06	1.83588e+06	2.49919e+06	2.24035e+06	2.08218e+06
P27487	DPP4_HUMAN Dipeptidyl peptidase 4 OS=Homo sapiens OX=9606 GN=DPP4 PE=1 SV=2	7	3.43336e+06	4.18408e+06	4.26809e+06	2.91985e+06	2.6284e+06	2.8698e+06	3.78856e+06	4.74338e+06	2.368e+06	2.72016e+06	4.03784e+06	3.2408e+06
P39060	COIA1_HUMAN Collagen alpha-1(XVIII) chain OS=Homo sapiens OX=9606 GN=COL18A1 PE=1 SV=5	7	19551792	25694063	23210432	5.22793e+06	3.84628e+06	4.06318e+06	6.68663e+06	5.98222e+06	2.68058e+06	3.58875e+06	5.87211e+06	3.93494e+06
Q01459	DIAC_HUMAN Di-N-acetylchitobiase OS=Homo sapiens OX=9606 GN=CTBS PE=1 SV=1	7	3.7033e+06	4.63109e+06	4.28009e+06	911130	774133	952374	1.04335e+06	1.42665e+06	833360	793598	996441	915316
Q01546	K22O_HUMAN Keratin, type II cytoskeletal 2 oral OS=Homo sapiens OX=9606 GN=KRT76 PE=1 SV=2	7	1.42932e+06	3.14625e+06	695730	9.8065e+06	4.20425e+06	7.34322e+06	9.21364e+06	7.97739e+06	7.56676e+06	2.28664e+07	1.16073e+07	1.3649e+07
Q6S8J3	POTEE_HUMAN POTE ankyrin domain family member E OS=Homo sapiens OX=9606 GN=POTEE PE=2 SV=3	7	3.22004e+06	4.4916e+06	4.14916e+06	5.69399e+06	4.62005e+06	5.13777e+06	4.22928e+06	8.31993e+06	4.9581e+06	4.47372e+06	5.48582e+06	3.67967e+06
Q9HAT2	SIAE_HUMAN Sialate O-acetylesterase OS=Homo sapiens OX=9606 GN=SIAE PE=1 SV=1	7	3.66309e+06	4.23501e+06	3.72132e+06	1.32369e+06	964552	872565	1.29429e+06	1.79131e+06	948265	1.03721e+06	980812	989799
Q9UNN8	EPCR_HUMAN Endothelial protein C receptor OS=Homo sapiens OX=9606 GN=PROCR PE=1 SV=1	7	53860900	6.56011e+07	6.49071e+07	1.34963e+07	1.32721e+07	1.67598e+07	1.57867e+07	2.07536e+07	1.24349e+07	1.23685e+07	1.50331e+07	1.42192e+07
O00560	SDCB1_HUMAN Syntenin-1 OS=Homo sapiens OX=9606 GN=SDCBP PE=1 SV=1	6	5.69505e+06	5.6129e+06	5.39095e+06	2.21971e+06	2.64017e+06	1.8011e+06	3.32425e+06	4.89663e+06	1.52002e+06	1.40664e+06	1.42288e+06	1.15396e+06
O95336	6PGL_HUMAN 6-phosphogluconolactonase OS=Homo sapiens OX=9606 GN=PGLS PE=1 SV=2	6	4.59291e+06	5.85233e+06	5.7603e+06	1.0966e+06	880587	1.3717e+06	1.06473e+06	1.19557e+06	973868	893527	1.2548e+06	1.23408e+06
P00747	PLMN_HUMAN Plasminogen OS=Homo sapiens OX=9606 GN=PLG PE=1 SV=2	6	1.4932e+06	2.08576e+06	1.91593e+06	1.96563e+06	1.46987e+06	1.94791e+06	1.73465e+06	2.89341e+06	1.86846e+06	1.77442e+06	1.44492e+06	2.12526e+06
P02671	FIBA_HUMAN Fibrinogen alpha chain OS=Homo sapiens OX=9606 GN=FGA PE=1 SV=2	6	2.1512e+07	26398392	2.28836e+07	6.03422e+06	5.48106e+06	5.7374e+06	5.64759e+06	8.02086e+06	5.31326e+06	4.57052e+06	5.86773e+06	5.22188e+06
P02750	A2GL_HUMAN Leucine-rich alpha-2-glycoprotein OS=Homo sapiens OX=9606 GN=LRG1 PE=1 SV=2	6	18026722	22867548	19765443	2.83237e+06	2.45902e+06	2.63025e+06	3.00918e+06	4.06586e+06	1.78728e+06	2.36025e+06	2.3962e+06	2.06449e+06
P05451	REG1A_HUMAN Lithostathine-1-alpha OS=Homo sapiens OX=9606 GN=REG1A PE=1 SV=3	6	3.0842e+06	5.07534e+06	4.70356e+06	1.53997e+06	1.57326e+06	1.85588e+06	1.74357e+06	2.73298e+06	1.6804e+06	1.63946e+06	1.81796e+06	1.82827e+06
P06870	KLK1_HUMAN Kallikrein-1 OS=Homo sapiens OX=9606 GN=KLK1 PE=1 SV=2	6	1.44397e+06	4765220	3821417	978795	690542	1.13677e+06	1.09765e+06	1.28814e+06	741963	855859	1.08608e+06	1.01403e+06
P07195	LDHB_HUMAN L-lactate dehydrogenase B chain OS=Homo sapiens OX=9606 GN=LDHB PE=1 SV=2	6	5369009	6.47042e+06	5.76795e+06	5.20331e+06	4.00773e+06	3.74139e+06	4.90427e+06	6.27152e+06	3.65915e+06	3.61582e+06	3.75586e+06	3.83466e+06
P07602	SAP_HUMAN Prosaposin OS=Homo sapiens OX=9606 GN=PSAP PE=1 SV=2	6	7.66138e+06	6.21056e+06	6.9795e+06	7.19878e+06	4.45352e+06	4.5707e+06	6.63538e+06	8.98212e+06	4.57072e+06	4.62415e+06	5.02893e+06	5.09505e+06
P15586	GNS_HUMAN N-acetylglucosamine-6-sulfatase OS=Homo sapiens OX=9606 GN=GNS PE=1 SV=3	6	4485353	5.33801e+06	4651859	1.12499e+06	992897	1.03256e+06	1.97198e+06	1.78626e+06	949738	3.32707e+06	1.40947e+06	1.18198e+06
P15924	DESP_HUMAN Desmoplakin OS=Homo sapiens OX=9606 GN=DSP PE=1 SV=3	6	533621	1.15678e+06	879751	2.21519e+06	1.21873e+06	1.4125e+06	1.83919e+06	1.92696e+06	1.67173e+06	3.37708e+06	2.10892e+06	1.78019e+06
P16278	BGAL_HUMAN Beta-galactosidase OS=Homo sapiens OX=9606 GN=GLB1 PE=1 SV=2	6	6820057	7435319	7300993	7.19891e+06	5.03988e+06	5.78449e+06	6.42156e+06	9.56555e+06	4.79237e+06	4.94553e+06	5.37274e+06	4.88265e+06
P16870	CBPE_HUMAN Carboxypeptidase E OS=Homo sapiens OX=9606 GN=CPE PE=1 SV=1	6	6.03636e+06	7.28717e+06	7.24249e+06	1.78959e+06	1.6326e+06	1.81811e+06	1.66616e+06	2.01839e+06	1.87628e+06	1.4427e+06	1.79893e+06	1.44494e+06
P22891	PROZ_HUMAN Vitamin K-dependent protein Z OS=Homo sapiens OX=9606 GN=PROZ PE=1 SV=2	6	3.27326e+06	3955491	3845641	864194	998333	1.23251e+06	1.17232e+06	1.53515e+06	989019	1.04736e+06	1.31024e+06	1.33585e+06
P68032	ACTC_HUMAN Actin, alpha cardiac muscle 1 OS=Homo sapiens OX=9606 GN=ACTC1 PE=1 SV=1	6	3.27653e+06	4.49762e+06	4.13042e+06	5.30669e+06	4.48023e+06	4.87735e+06	3.71748e+06	8.47029e+06	4.64707e+06	4.32046e+06	5182414	3.21217e+06
P68104	EF1A1_HUMAN Elongation factor 1-alpha 1 OS=Homo sapiens OX=9606 GN=EEF1A1 PE=1 SV=1	6	2.03124e+06	2.35167e+06	2.20667e+06	1.73053e+06	1.67925e+06	1.66101e+06	1.75213e+06	2.16571e+06	1.47682e+06	2.87613e+06	1.85766e+06	1.54396e+06
P68133	ACTS_HUMAN Actin, alpha skeletal muscle OS=Homo sapiens OX=9606 GN=ACTA1 PE=1 SV=1	6	3.27653e+06	4.49762e+06	4.13042e+06	5.30669e+06	4.48023e+06	4.87735e+06	3.71748e+06	8.47029e+06	4.64707e+06	4.32046e+06	5182414	3.21217e+06
P68871	HBB_HUMAN Hemoglobin subunit beta OS=Homo sapiens OX=9606 GN=HBB PE=1 SV=2	6	3.11236e+06	4.14343e+06	3.53737e+06	1.95947e+06	1.80954e+06	1.93024e+06	2.21528e+06	2.50679e+06	1.52504e+06	2.07831e+06	2.04219e+06	1.75854e+06
P78324	SHPS1_HUMAN Tyrosine-protein phosphatase non-receptor type substrate 1 OS=Homo sapiens OX=9606 GN=SIRPA PE=1 SV=2	6	1.78344e+06	2.2824e+06	1.84834e+06	1.52558e+06	1.29777e+06	1.59794e+06	1.14864e+06	2.19893e+06	1.13824e+06	1.85364e+06	859452	1.09423e+06
Q07507	DERM_HUMAN Dermatopontin OS=Homo sapiens OX=9606 GN=DPT PE=1 SV=2	6	1.75016e+06	2.91808e+06	2.16516e+06	2.94329e+06	2.28819e+06	2.59198e+06	2.79037e+06	4.57193e+06	2.43213e+06	2.15624e+06	2.27517e+06	2.49301e+06
Q15828	CYTM_HUMAN Cystatin-M OS=Homo sapiens OX=9606 GN=CST6 PE=1 SV=1	6	1.33015e+06	1.69962e+06	1.65466e+06	1.21451e+06	1.22992e+06	1.29707e+06	1.24192e+06	1.92964e+06	987066	1.51418e+06	960618	1.5157e+06
Q5VTE0	EF1A3_HUMAN Putative elongation factor 1-alpha-like 3 OS=Homo sapiens OX=9606 GN=EEF1A1P5 PE=5 SV=1	6	2.03124e+06	2.35167e+06	2.20667e+06	1.73053e+06	1.67925e+06	1.66101e+06	1.75213e+06	2.16571e+06	1.47682e+06	2.87613e+06	1.85766e+06	1.54396e+06
Q96RW7	HMCN1_HUMAN Hemicentin-1 OS=Homo sapiens OX=9606 GN=HMCN1 PE=1 SV=2	6	6.34762e+06	6.49357e+06	7.32713e+06	1.10416e+06	1.09124e+06	1.32106e+06	1.96921e+06	1.94983e+06	1.09519e+06	4.2128e+06	1.29988e+06	1.48563e+06
Q9HCU0	CD248_HUMAN Endosialin OS=Homo sapiens OX=9606 GN=CD248 PE=1 SV=1	6	1.4653e+07	1.57489e+07	1.44465e+07	4.07501e+06	3.70038e+06	4.53555e+06	4.75896e+06	7.02308e+06	3.7598e+06	4.4243e+06	4.35176e+06	4.59129e+06
A5A3E0	POTEF_HUMAN POTE ankyrin domain family member F OS=Homo sapiens OX=9606 GN=POTEF PE=1 SV=2	5	2.82582e+06	3.91556e+06	3.47516e+06	4.94172e+06	4.0469e+06	4.55569e+06	3.53969e+06	7.42072e+06	4.45326e+06	3.80595e+06	4.29666e+06	3.04305e+06
B9A064	IGLL5_HUMAN Immunoglobulin lambda-like polypeptide 5 OS=Homo sapiens OX=9606 GN=IGLL5 PE=2 SV=2	5	7.70107e+07	8.67294e+07	7.87822e+07	9.54839e+06	8.57792e+06	1.11736e+07	1.107e+07	1.50398e+07	9.534e+06	9.25418e+06	1.15436e+07	1.01101e+07
O96009	NAPSA_HUMAN Napsin-A OS=Homo sapiens OX=9606 GN=NAPSA PE=1 SV=1	5	3.35948e+06	4.71441e+06	4.1273e+06	4.26115e+06	3.54171e+06	3.45423e+06	4.70422e+06	6.71675e+06	3.61041e+06	5.36062e+06	7.08775e+06	3.18878e+06
P00966	ASSY_HUMAN Argininosuccinate synthase OS=Homo sapiens OX=9606 GN=ASS1 PE=1 SV=2	5	1.48957e+06	1.68305e+06	1.60697e+06	219374	163271	192207	182479	317627	143388	230437	338991	218836
P01619	KV320_HUMAN Immunoglobulin kappa variable 3-20 OS=Homo sapiens OX=9606 GN=IGKV3-20 PE=1 SV=2	5	1.4016e+07	24720714	1.95906e+07	6.93185e+06	6.46724e+06	7.31093e+06	7.96837e+06	1.03252e+07	6.26727e+06	7.25672e+06	7.84816e+06	7.96037e+06
P02647	APOA1_HUMAN Apolipoprotein A-I OS=Homo sapiens OX=9606 GN=APOA1 PE=1 SV=1	5	2.25786e+06	3.31828e+06	2.61641e+06	1.53932e+06	1.56654e+06	1.40896e+06	2.03415e+06	2.97532e+06	1.18165e+06	2.25013e+06	2.33181e+06	1.0749e+06
P05787	K2C8_HUMAN Keratin, type II cytoskeletal 8 OS=Homo sapiens OX=9606 GN=KRT8 PE=1 SV=7	5	1.62065e+07	2.42891e+07	9.22246e+06	4.28426e+07	1.64837e+07	1.66305e+07	3.43149e+07	2.61455e+07	2.57131e+07	4.48984e+07	3.34507e+07	4.37503e+07
P06727	APOA4_HUMAN Apolipoprotein A-IV OS=Homo sapiens OX=9606 GN=APOA4 PE=1 SV=3	5	1.42217e+06	1.53915e+06	1.74679e+06	2.9241e+06	2.07584e+06	2.28435e+06	2.38021e+06	4.57069e+06	2.10658e+06	3.95747e+06	3.2152e+06	2.49576e+06
P08195	4F2_HUMAN 4F2 cell-surface antigen heavy chain OS=Homo sapiens OX=9606 GN=SLC3A2 PE=1 SV=3	5	1.75496e+06	2593092	2533594	1.4023e+06	948144	1.27747e+06	1.22249e+06	1.52992e+06	881433	1.3595e+06	1.2814e+06	958729
P0C0L4	CO4A_HUMAN Complement C4-A OS=Homo sapiens OX=9606 GN=C4A PE=1 SV=2	5	4385077	4686831	4578422	1.30147e+06	1.13738e+06	1.06918e+06	1.47387e+06	1.87283e+06	894120	957254	1.26788e+06	1.32556e+06
P0CF74	IGLC6_HUMAN Immunoglobulin lambda constant 6 OS=Homo sapiens OX=9606 GN=IGLC6 PE=1 SV=1	5	1.28174e+07	1.41281e+07	1.38426e+07	7.37446e+06	7.23399e+06	7.66135e+06	9.06592e+06	1.42144e+07	7.26195e+06	8.7137e+06	9.52706e+06	7.9857e+06
P0CG04	IGLC1_HUMAN Immunoglobulin lambda constant 1 OS=Homo sapiens OX=9606 GN=IGLC1 PE=1 SV=1	5	7.70107e+07	8.67294e+07	7.87822e+07	9.54839e+06	8.57792e+06	1.11736e+07	1.107e+07	1.50398e+07	9.534e+06	9.25418e+06	1.15436e+07	1.01101e+07
P0DP57	SLUR2_HUMAN Secreted Ly-6/uPAR domain-containing protein 2 OS=Homo sapiens OX=9606 GN=SLURP2 PE=1 SV=1	5	14416475	20646901	16554923	4.95299e+06	2.894e+06	4.86202e+06	4.60564e+06	4.40764e+06	2.33651e+06	3.36137e+06	2.38816e+06	3.0937e+06
P19835	CEL_HUMAN Bile salt-activated lipase OS=Homo sapiens OX=9606 GN=CEL PE=1 SV=3	5	3.62805e+06	4.54472e+06	4256161	2.71396e+06	1.88521e+06	2.15843e+06	2.81622e+06	3.54832e+06	1.86765e+06	2.14548e+06	2.3078e+06	2.02064e+06
P24855	DNAS1_HUMAN Deoxyribonuclease-1 OS=Homo sapiens OX=9606 GN=DNASE1 PE=1 SV=1	5	21632221	22724201	22553285	2.60292e+06	2.54433e+06	2.71584e+06	2.97736e+06	3.92992e+06	2.00834e+06	2.80679e+06	2.46428e+06	2.86035e+06
P28799	GRN_HUMAN Progranulin OS=Homo sapiens OX=9606 GN=GRN PE=1 SV=2	5	659734	694741	780212	2.11309e+06	1.65306e+06	2.15929e+06	2.41874e+06	3.55411e+06	2.17611e+06	1.23019e+06	2.08199e+06	2.86442e+06
P61970	NTF2_HUMAN Nuclear transport factor 2 OS=Homo sapiens OX=9606 GN=NUTF2 PE=1 SV=1	5	8.41498e+06	1.12425e+07	9579153	4.28413e+06	4.02895e+06	4.60292e+06	5.09337e+06	5.73648e+06	3.51624e+06	4.17677e+06	5.90871e+06	4.70024e+06
P62736	ACTA_HUMAN Actin, aortic smooth muscle OS=Homo sapiens OX=9606 GN=ACTA2 PE=1 SV=1	5	2.39697e+06	3.38984e+06	2.90497e+06	5.01434e+06	4.26532e+06	4.67479e+06	3.46029e+06	7.99719e+06	4.38447e+06	3.92134e+06	4583728	2.94836e+06
P63267	ACTH_HUMAN Actin, gamma-enteric smooth muscle OS=Homo sapiens OX=9606 GN=ACTG2 PE=1 SV=1	5	2.39697e+06	3.38984e+06	2.90497e+06	5.01434e+06	4.26532e+06	4.67479e+06	3.46029e+06	7.99719e+06	4.38447e+06	3.92134e+06	4583728	2.94836e+06
P98095	FBLN2_HUMAN Fibulin-2 OS=Homo sapiens OX=9606 GN=FBLN2 PE=1 SV=2	5	3.96271e+06	4.82817e+06	3.83743e+06	4.53125e+06	4.08991e+06	4.86494e+06	5.07953e+06	7.15948e+06	4.16376e+06	3.84394e+06	5.21783e+06	5.3936e+06
Q02413	DSG1_HUMAN Desmoglein-1 OS=Homo sapiens OX=9606 GN=DSG1 PE=1 SV=2	5	66971.3	75935.2	36999.3	1.1011e+06	510560	592458	716106	887182	731663	1.3055e+06	826529	812131
Q5T749	KPRP_HUMAN Keratinocyte proline-rich protein OS=Homo sapiens OX=9606 GN=KPRP PE=1 SV=1	5	145903	456528	100060	1.09316e+06	891614	1.22048e+06	1.66029e+06	1.70047e+06	899083	3.91974e+06	1.38795e+06	1.49733e+06
Q68D85	NR3L1_HUMAN Natural cytotoxicity triggering receptor 3 ligand 1 OS=Homo sapiens OX=9606 GN=NCR3LG1 PE=1 SV=1	5	3.29441e+06	3905378	3420049	6.41045e+06	7.03177e+06	4.95294e+06	7.30353e+06	8.4287e+06	5.05709e+06	5.30871e+06	6.90935e+06	3.79942e+06
Q7Z3B1	NEGR1_HUMAN Neuronal growth regulator 1 OS=Homo sapiens OX=9606 GN=NEGR1 PE=1 SV=3	5	3.33647e+06	4.08688e+06	3.97492e+06	1.71105e+06	1427443	1.766e+06	2.03093e+06	2.69805e+06	1.45212e+06	1.79586e+06	1.76152e+06	1.76313e+06
Q7Z4R8	CF120_HUMAN UPF0669 protein C6orf120 OS=Homo sapiens OX=9606 GN=C6orf120 PE=1 SV=1	5	4148830	5279162	4928616	704994	590065	602791	996217	1.47253e+06	534434	452756	774774	643699
Q8TDQ0	HAVR2_HUMAN Hepatitis A virus cellular receptor 2 OS=Homo sapiens OX=9606 GN=HAVCR2 PE=1 SV=3	5	15078431	18247335	15430810	2.52183e+06	2.33893e+06	2.4387e+06	2.85714e+06	3.82331e+06	1.67053e+06	2.42597e+06	2.64276e+06	2.42841e+06
Q92820	GGH_HUMAN Gamma-glutamyl hydrolase OS=Homo sapiens OX=9606 GN=GGH PE=1 SV=2	5	1.65687e+06	2992310	2.29684e+06	1.62781e+06	1.11105e+06	1.08585e+06	1.31956e+06	1.8459e+06	1.01644e+06	1.18651e+06	1.20613e+06	1.03008e+06
Q96IU4	ABHEB_HUMAN Protein ABHD14B OS=Homo sapiens OX=9606 GN=ABHD14B PE=1 SV=1	5	1.07129e+06	1.2958e+06	998167	193597	180783	234930	313149	511515	165041	198996	315341	198873
Q96NY8	NECT4_HUMAN Nectin-4 OS=Homo sapiens OX=9606 GN=NECTIN4 PE=1 SV=1	5	1.77094e+06	1.60992e+07	1.98179e+06	4.13855e+07	3.39775e+07	4.03768e+07	4.38137e+07	6.25455e+07	3.49804e+07	4.69959e+07	4.9275e+07	3.72537e+07
Q9H299	SH3L3_HUMAN SH3 domain-binding glutamic acid-rich-like protein 3 OS=Homo sapiens OX=9606 GN=SH3BGRL3 PE=1 SV=1	5	6.15541e+06	7.57522e+06	7.59227e+06	1.21381e+07	8.66859e+06	1.09935e+07	1.37811e+07	1.9294e+07	6.9374e+06	1.07049e+07	1.30642e+07	9.89265e+06
Q9NPG4	PCD12_HUMAN Protocadherin-12 OS=Homo sapiens OX=9606 GN=PCDH12 PE=1 SV=1	5	1.27083e+06	1.51315e+06	1.38593e+06	425551	290503	395475	360206	448108	219338	264879	405167	249485
Q9UKU9	ANGL2_HUMAN Angiopoietin-related protein 2 OS=Homo sapiens OX=9606 GN=ANGPTL2 PE=1 SV=1	5	1.72624e+06	1.96575e+06	2.16132e+06	1.51864e+06	1.44686e+06	1.76265e+06	1.40115e+06	2.33402e+06	1.28403e+06	2.26463e+06	882279	1.28132e+06
Q9UN70	PCDGK_HUMAN Protocadherin gamma-C3 OS=Homo sapiens OX=9606 GN=PCDHGC3 PE=1 SV=1	5	3917559	4.53137e+06	3240592	2.686e+06	1.78563e+06	1.9407e+06	2.24757e+06	2.5827e+06	1.75419e+06	1.76726e+06	1.87022e+06	1.81177e+06
A0A0C4DH25	KVD20_HUMAN Immunoglobulin kappa variable 3D-20 OS=Homo sapiens OX=9606 GN=IGKV3D-20 PE=3 SV=1	4	1.30465e+07	23335518	1.8483e+07	5.6718e+06	5.02597e+06	5.58218e+06	6.51783e+06	8.25423e+06	5.00995e+06	5.7149e+06	6.29352e+06	6.40259e+06
A0M8Q6	IGLC7_HUMAN Immunoglobulin lambda constant 7 OS=Homo sapiens OX=9606 GN=IGLC7 PE=1 SV=3	4	1.27851e+07	1.4079e+07	1.38088e+07	7.30657e+06	7.19911e+06	7608916	9020600	1.4093e+07	7220141	8650424	9499285	7934008
O00468	AGRIN_HUMAN Agrin OS=Homo sapiens OX=9606 GN=AGRN PE=1 SV=6	4	3.92097e+06	4.69087e+06	4.04025e+06	1.39319e+06	1.33574e+06	1.22725e+06	1.4115e+06	1.76532e+06	1.11934e+06	1.07467e+06	1.1621e+06	1.37511e+06
O14498	ISLR_HUMAN Immunoglobulin superfamily containing leucine-rich repeat protein OS=Homo sapiens OX=9606 GN=ISLR PE=2 SV=1	4	2.63274e+06	5.07294e+06	4450675	371756	431879	390439	452446	616454	376177	364414	379280	358577
O43505	B4GA1_HUMAN Beta-1,4-glucuronyltransferase 1 OS=Homo sapiens OX=9606 GN=B4GAT1 PE=1 SV=1	4	2.01212e+06	2.54899e+06	1.78582e+06	840500	569178	700738	658121	1.21228e+06	466670	709673	603015	752010
O75882	ATRN_HUMAN Attractin OS=Homo sapiens OX=9606 GN=ATRN PE=1 SV=2	4	2.1796e+06	2.41177e+06	2.44214e+06	1.11371e+06	1.06849e+06	831208	1.22824e+06	1.94533e+06	912768	954202	1.12047e+06	1.13317e+06
P00739	HPTR_HUMAN Haptoglobin-related protein OS=Homo sapiens OX=9606 GN=HPR PE=2 SV=2	4	1.75143e+07	2.26287e+07	1.70492e+07	1.62101e+06	1.71588e+06	1.57765e+06	1.27641e+06	2.88421e+06	1.1812e+06	1.41235e+06	1.15263e+06	1.42191e+06
P01008	ANT3_HUMAN Antithrombin-III OS=Homo sapiens OX=9606 GN=SERPINC1 PE=1 SV=1	4	1.00336e+06	1.35651e+06	1.34989e+06	509608	410944	482268	657307	755878	425462	399015	654392	512146
P01877	IGHA2_HUMAN Immunoglobulin heavy constant alpha 2 OS=Homo sapiens OX=9606 GN=IGHA2 PE=1 SV=4	4	20626882	25751939	22375722	698594	816489	1.1133e+06	1.01404e+06	1.33197e+06	810865	650584	1.37391e+06	870828
P02766	TTHY_HUMAN Transthyretin OS=Homo sapiens OX=9606 GN=TTR PE=1 SV=1	4	2.45964e+06	2.99185e+06	2.66695e+06	1.40663e+06	1.41434e+06	1.8668e+06	1.80866e+06	2.55736e+06	1.60695e+06	1.35509e+06	2.30532e+06	1.37856e+06
P05156	CFAI_HUMAN Complement factor I OS=Homo sapiens OX=9606 GN=CFI PE=1 SV=2	4	598560	930184	676340	385572	256937	316041	369827	562364	240159	246183	286297	351659
P05452	TETN_HUMAN Tetranectin OS=Homo sapiens OX=9606 GN=CLEC3B PE=1 SV=3	4	3.77569e+06	4.29072e+06	3.97765e+06	1.72186e+06	1.33088e+06	1.95023e+06	2.02381e+06	2.68035e+06	1.43771e+06	1.59754e+06	1.97716e+06	1.51278e+06
P06280	AGAL_HUMAN Alpha-galactosidase A OS=Homo sapiens OX=9606 GN=GLA PE=1 SV=1	4	1351695	1709314	1695256	857215	377237	357452	641781	642171	322890	408515	452086	408072
P07204	TRBM_HUMAN Thrombomodulin OS=Homo sapiens OX=9606 GN=THBD PE=1 SV=2	4	5.47722e+06	6.33576e+06	5131310	5.44759e+06	5.69635e+06	5.75507e+06	5.91311e+06	6.81368e+06	4.34433e+06	3.13099e+06	3.50347e+06	3.85639e+06
P07858	CATB_HUMAN Cathepsin B OS=Homo sapiens OX=9606 GN=CTSB PE=1 SV=3	4	1.44781e+06	1.84464e+06	1.65121e+06	1.6835e+06	1.23258e+06	1.25476e+06	1.54208e+06	2.13752e+06	1.19657e+06	1.29976e+06	1.42634e+06	1.63029e+06
P08185	CBG_HUMAN Corticosteroid-binding globulin OS=Homo sapiens OX=9606 GN=SERPINA6 PE=1 SV=1	4	904401	1629833	1416058	133879	152192	128145	224328	231726	149000	162678	192114	187206
P08697	A2AP_HUMAN Alpha-2-antiplasmin OS=Homo sapiens OX=9606 GN=SERPINF2 PE=1 SV=3	4	2284838	2788526	2662812	1.11502e+06	917235	1.14337e+06	1.10683e+06	1.48567e+06	819254	811227	1.02578e+06	781790
P08729	K2C7_HUMAN Keratin, type II cytoskeletal 7 OS=Homo sapiens OX=9606 GN=KRT7 PE=1 SV=5	4	1.62065e+07	2.42806e+07	9.22246e+06	4.119e+07	1.61549e+07	1.63131e+07	3.37621e+07	2.54158e+07	2.52861e+07	4.40455e+07	3.31174e+07	4.29932e+07
P09603	CSF1_HUMAN Macrophage colony-stimulating factor 1 OS=Homo sapiens OX=9606 GN=CSF1 PE=1 SV=2	4	3013317	3135686	3353162	1.18147e+06	1.16455e+06	773715	1.1416e+06	1.57574e+06	923286	1.22468e+06	1.27043e+06	1.2663e+06
P0CG38	POTEI_HUMAN POTE ankyrin domain family member I OS=Homo sapiens OX=9606 GN=POTEI PE=3 SV=1	4	2.42376e+06	3.22758e+06	3.05821e+06	3.8646e+06	3.21984e+06	3.70418e+06	2.63514e+06	5.86081e+06	3.58694e+06	2.4148e+06	2.08756e+06	2.29488e+06
P11117	PPAL_HUMAN Lysosomal acid phosphatase OS=Homo sapiens OX=9606 GN=ACP2 PE=1 SV=3	4	2099838	2.35782e+06	2286670	3.07364e+06	4.8612e+06	2.82587e+06	7.11069e+06	8.61659e+06	2.64189e+06	4.90862e+06	5.21159e+06	4.55529e+06
P12111	CO6A3_HUMAN Collagen alpha-3(VI) chain OS=Homo sapiens OX=9606 GN=COL6A3 PE=1 SV=5	4	2337651	2.88372e+06	2661028	2.103e+06	1.46932e+06	1.81081e+06	2.24055e+06	2.47427e+06	1.39095e+06	1.22301e+06	1.92248e+06	1.84685e+06
P14384	CBPM_HUMAN Carboxypeptidase M OS=Homo sapiens OX=9606 GN=CPM PE=1 SV=2	4	2.62298e+06	3010390	2.7976e+06	1.31691e+06	1.04177e+06	1.23023e+06	1.29704e+06	1.78804e+06	824018	1.08856e+06	1.11384e+06	1.2217e+06
P14923	PLAK_HUMAN Junction plakoglobin OS=Homo sapiens OX=9606 GN=JUP PE=1 SV=3	4	307786	274389	135259	698508	352892	417148	571789	857381	523153	2138074	806402	656171
P15121	ALDR_HUMAN Aldo-keto reductase family 1 member B1 OS=Homo sapiens OX=9606 GN=AKR1B1 PE=1 SV=3	4	567208	654443	628098	267950	231465	254601	270341	316087	171723	255739	260261	249217
P15311	EZRI_HUMAN Ezrin OS=Homo sapiens OX=9606 GN=EZR PE=1 SV=4	4	1.90935e+06	2244932	2.21984e+06	467590	390794	437117	492175	759233	433940	562956	706142	505144
P17900	SAP3_HUMAN Ganglioside GM2 activator OS=Homo sapiens OX=9606 GN=GM2A PE=1 SV=4	4	1.37208e+07	1.72655e+07	1.42643e+07	1.82875e+06	1.70472e+06	2.20529e+06	1.7699e+06	2.37223e+06	1.58015e+06	1.40566e+06	1.85224e+06	1.84137e+06
P19440	GGT1_HUMAN Glutathione hydrolase 1 proenzyme OS=Homo sapiens OX=9606 GN=GGT1 PE=1 SV=2	4	808204	1.03954e+06	843625	840213	784668	756723	800446	1.48844e+06	556940	1190831	859050	714764
P23142	FBLN1_HUMAN Fibulin-1 OS=Homo sapiens OX=9606 GN=FBLN1 PE=1 SV=4	4	572408	940476	951024	1.1043e+06	1.12745e+06	584046	1.32631e+06	1.81894e+06	778856	846336	1.00773e+06	1.07556e+06
P31944	CASPE_HUMAN Caspase-14 OS=Homo sapiens OX=9606 GN=CASP14 PE=1 SV=2	4	1.06859e+06	1.32893e+06	1.13437e+06	3411493	607589	665631	863546	946905	996841	1.1682e+06	855435	695577
P36268	GGT2_HUMAN Inactive glutathione hydrolase 2 OS=Homo sapiens OX=9606 GN=GGT2 PE=1 SV=3	4	808204	1.03954e+06	843625	840213	784668	756723	800446	1.48844e+06	556940	1190831	859050	714764
P62937	PPIA_HUMAN Peptidyl-prolyl cis-trans isomerase A OS=Homo sapiens OX=9606 GN=PPIA PE=1 SV=2	4	2.92342e+06	2.91411e+06	2.77442e+06	3.08902e+06	1.94728e+06	2.38662e+06	2.79095e+06	3.46601e+06	1.96076e+06	2.18602e+06	2.72898e+06	2.21474e+06
Q07075	AMPE_HUMAN Glutamyl aminopeptidase OS=Homo sapiens OX=9606 GN=ENPEP PE=1 SV=3	4	602484	697830	744832	132255	216977	178576	271368	365657	175782	247868	231789	198017
Q12860	CNTN1_HUMAN Contactin-1 OS=Homo sapiens OX=9606 GN=CNTN1 PE=1 SV=1	4	1.46099e+06	1.66203e+06	1.64776e+06	119085	136013	138648	145430	196841	100542	80366.5	175120	109712
Q14508	WFDC2_HUMAN WAP four-disulfide core domain protein 2 OS=Homo sapiens OX=9606 GN=WFDC2 PE=1 SV=2	4	1.63911e+07	28223580	1.89932e+07	9414534	8.51332e+06	11245680	1.21468e+07	16464506	8872138	9.99118e+06	1.12655e+07	10448992
Q15113	PCOC1_HUMAN Procollagen C-endopeptidase enhancer 1 OS=Homo sapiens OX=9606 GN=PCOLCE PE=1 SV=2	4	2384146	2271435	2324915	937412	748511	887378	824923	1.2315e+06	666399	775952	741184	955290
Q15904	VAS1_HUMAN V-type proton ATPase subunit S1 OS=Homo sapiens OX=9606 GN=ATP6AP1 PE=1 SV=2	4	3232788	2978505	2844407	2.18893e+06	1.93566e+06	2.22393e+06	2.56758e+06	2.01391e+06	1.62313e+06	1.50324e+06	2.0363e+06	1.97548e+06
Q16651	PRSS8_HUMAN Prostasin OS=Homo sapiens OX=9606 GN=PRSS8 PE=1 SV=1	4	743808	1415095	1211110	1.44106e+06	1.35238e+06	1.73697e+06	1.47859e+06	1.77273e+06	1.22484e+06	1.56095e+06	1.1843e+06	1.34453e+06
Q2M2H8	MGAL_HUMAN Probable maltase-glucoamylase 2 OS=Homo sapiens OX=9606 GN=MGAM2 PE=2 SV=3	4	5901671	7486095	6696258	509269	551798	608822	712213	1.27542e+06	392297	462404	714406	426217
Q6GTX8	LAIR1_HUMAN Leukocyte-associated immunoglobulin-like receptor 1 OS=Homo sapiens OX=9606 GN=LAIR1 PE=1 SV=1	4	1290861	1.88131e+06	1.78946e+06	2.195e+06	1.61588e+06	2.13389e+06	2.00478e+06	2.67624e+06	1.50314e+06	1.66149e+06	1.8398e+06	2.10316e+06
Q6PCB0	VWA1_HUMAN von Willebrand factor A domain-containing protein 1 OS=Homo sapiens OX=9606 GN=VWA1 PE=1 SV=1	4	771506	1.0772e+06	848031	135429	127225	148529	103432	126088	110828	141994	113996	124797
Q6UX06	OLFM4_HUMAN Olfactomedin-4 OS=Homo sapiens OX=9606 GN=OLFM4 PE=1 SV=1	4	1.53213e+06	2004016	1.80476e+06	1.44699e+06	1.2579e+06	1.4711e+06	1.65784e+06	1.85598e+06	1.03753e+06	1.20658e+06	1.25485e+06	1.22935e+06
Q7Z3Y8	K1C27_HUMAN Keratin, type I cytoskeletal 27 OS=Homo sapiens OX=9606 GN=KRT27 PE=1 SV=2	4	95367.2	187606	78954.9	4963577	957197	1.25153e+06	1992016	3241027	1.91682e+06	5208245	1.74963e+06	3860647
Q7Z794	K2C1B_HUMAN Keratin, type II cytoskeletal 1b OS=Homo sapiens OX=9606 GN=KRT77 PE=2 SV=3	4	1.19834e+06	2.67034e+06	556711	1.19188e+07	4.42459e+06	7.05942e+06	9.39325e+06	9.03769e+06	7.50046e+06	2.36852e+07	1.05569e+07	1.39102e+07
Q86Y46	K2C73_HUMAN Keratin, type II cytoskeletal 73 OS=Homo sapiens OX=9606 GN=KRT73 PE=1 SV=1	4	324648	405900	258307	2.80842e+06	516316	839799	767019	910781	535114	766934	5.50011e+06	952897
Q8IWU5	SULF2_HUMAN Extracellular sulfatase Sulf-2 OS=Homo sapiens OX=9606 GN=SULF2 PE=1 SV=1	4	5.11974e+06	6.17292e+06	5454021	2.65525e+06	1.76258e+06	2.05652e+06	2.18464e+06	3516667	1.64433e+06	2.69844e+06	1582025	2.48666e+06
Q8IYS5	OSCAR_HUMAN Osteoclast-associated immunoglobulin-like receptor OS=Homo sapiens OX=9606 GN=OSCAR PE=1 SV=3	4	11724878	13478306	11845172	1.28126e+06	1.25126e+06	1.52707e+06	1.65678e+06	2.15663e+06	1.03326e+06	1.21467e+06	1.43393e+06	1.4351e+06
Q8N114	SHSA5_HUMAN Protein shisa-5 OS=Homo sapiens OX=9606 GN=SHISA5 PE=1 SV=1	4	3.97683e+06	5.52103e+06	4403368	1.63089e+06	1.2501e+06	2.13314e+06	1.42942e+06	2.20779e+06	1.58547e+06	1.29137e+06	1.75774e+06	1.6102e+06
Q8N1N4	K2C78_HUMAN Keratin, type II cytoskeletal 78 OS=Homo sapiens OX=9606 GN=KRT78 PE=1 SV=2	4	1.17707e+06	2.65456e+06	543898	8.02427e+06	3.48921e+06	6.37646e+06	7.62707e+06	6.61166e+06	6.001e+06	1.92534e+07	9.61367e+06	1.14532e+07
Q8NHM4	TRY6_HUMAN Putative trypsin-6 OS=Homo sapiens OX=9606 GN=PRSS3P2 PE=5 SV=2	4	321694	516557	534114	10419000	11319840	9281810	11310230	12903810	8273190	4921382	10233210	8031610
Q8TF66	LRC15_HUMAN Leucine-rich repeat-containing protein 15 OS=Homo sapiens OX=9606 GN=LRRC15 PE=2 SV=2	4	1.65705e+06	2.15936e+06	1.84752e+06	662660	367280	595441	512562	784078	415162	1.29122e+06	583248	557259
Q92692	NECT2_HUMAN Nectin-2 OS=Homo sapiens OX=9606 GN=NECTIN2 PE=1 SV=1	4	2144916	2765005	2.23571e+06	1.46502e+06	1.63571e+06	1.4077e+06	3.04462e+06	2.69836e+06	1.7839e+06	1.07787e+06	1.33184e+06	1.91128e+06
Q93088	BHMT1_HUMAN Betaine--homocysteine S-methyltransferase 1 OS=Homo sapiens OX=9606 GN=BHMT PE=1 SV=2	4	2.11869e+06	3.19493e+06	2.71387e+06	552598	443018	592401	568614	808212	484901	722781	871159	563275
Q96KP4	CNDP2_HUMAN Cytosolic non-specific dipeptidase OS=Homo sapiens OX=9606 GN=CNDP2 PE=1 SV=2	4	1826588	2063293	1908117	672500	758871	965314	927647	1.1173e+06	710190	573299	801888	774654
Q9BYE9	CDHR2_HUMAN Cadherin-related family member 2 OS=Homo sapiens OX=9606 GN=CDHR2 PE=1 SV=2	4	3345514	4044657	3803868	2.81343e+06	2.04587e+06	2.48889e+06	2.84388e+06	3.87503e+06	2.32766e+06	2.36029e+06	2.79648e+06	2.94959e+06
Q9BYX7	ACTBM_HUMAN Putative beta-actin-like protein 3 OS=Homo sapiens OX=9606 GN=POTEKP PE=5 SV=1	4	2.75352e+06	3.83342e+06	3.39344e+06	4.88083e+06	3.98011e+06	4.48011e+06	3.47036e+06	7.30165e+06	4.39951e+06	3.72824e+06	4.25761e+06	2.98518e+06
O00241	SIRB1_HUMAN Signal-regulatory protein beta-1 OS=Homo sapiens OX=9606 GN=SIRPB1 PE=1 SV=5	3	209440	261871	277499	117704	204418	117386	127089	456441	86973.2	172424	101412	182243
O43490	PROM1_HUMAN Prominin-1 OS=Homo sapiens OX=9606 GN=PROM1 PE=1 SV=1	3	1738499	1447229	1633634	357561	320622	232957	344505	496626	232502	252281	234446	263092
O75144	ICOSL_HUMAN ICOS ligand OS=Homo sapiens OX=9606 GN=ICOSLG PE=1 SV=2	3	2.44857e+06	2.25542e+06	2.276e+06	2.02309e+06	1.8633e+06	2.33337e+06	2.47046e+06	2.96145e+06	1.98883e+06	2.1495e+06	2.41379e+06	2.03725e+06
O75787	RENR_HUMAN Renin receptor OS=Homo sapiens OX=9606 GN=ATP6AP2 PE=1 SV=2	3	677309	776458	748879	475352	339206	398084	468027	347124	307894	421024	421182	342021
O76076	WISP2_HUMAN WNT1-inducible-signaling pathway protein 2 OS=Homo sapiens OX=9606 GN=WISP2 PE=1 SV=1	3	1079608	1285006	1264126	2.07076e+06	1.75522e+06	2615492	2422618	3025019	1.92875e+06	1790999	2147906	2225894
O95460	MATN4_HUMAN Matrilin-4 OS=Homo sapiens OX=9606 GN=MATN4 PE=1 SV=3	3	4.59593e+06	5.50026e+06	4.87314e+06	1.72188e+06	1.27522e+06	1.20965e+06	1.78316e+06	2.04041e+06	1.32928e+06	1.38305e+06	1.29143e+06	1.31121e+06
O95998	I18BP_HUMAN Interleukin-18-binding protein OS=Homo sapiens OX=9606 GN=IL18BP PE=1 SV=2	3	3607553	4383341	4011490	868510	781926	886640	961397	1.43274e+06	777077	1.07477e+06	1.09743e+06	788996
P00441	SODC_HUMAN Superoxide dismutase [Cu-Zn] OS=Homo sapiens OX=9606 GN=SOD1 PE=1 SV=2	3	1746497	3280270	2560960	871677	552225	797625	1.10776e+06	1.51519e+06	868703	1.03311e+06	1.3781e+06	809040
P00558	PGK1_HUMAN Phosphoglycerate kinase 1 OS=Homo sapiens OX=9606 GN=PGK1 PE=1 SV=3	3	647136	769255	778050	626001	469944	488175	604158	655074	375730	503205	831071	415760
P00751	CFAB_HUMAN Complement factor B OS=Homo sapiens OX=9606 GN=CFB PE=1 SV=2	3	2309886	3016198	2774974	719915	579849	708328	709276	1.03826e+06	472788	424216	435418	614606
P01019	ANGT_HUMAN Angiotensinogen OS=Homo sapiens OX=9606 GN=AGT PE=1 SV=1	3	1.15741e+06	1.08211e+06	1090669	1.24078e+06	717220	571383	937680	1.33305e+06	566714	730122	740972	807660
P01593	KVD33_HUMAN Immunoglobulin kappa variable 1D-33 OS=Homo sapiens OX=9606 GN=IGKV1D-33 PE=1 SV=2	3	3718539	4701186	3758679	1.69468e+06	2.07928e+06	1.90984e+06	2.38107e+06	2.86546e+06	1.95879e+06	1.67045e+06	2.25355e+06	2.13798e+06
P01594	KV133_HUMAN Immunoglobulin kappa variable 1-33 OS=Homo sapiens OX=9606 GN=IGKV1-33 PE=1 SV=2	3	3718539	4701186	3758679	1.69468e+06	2.07928e+06	1.90984e+06	2.38107e+06	2.86546e+06	1.95879e+06	1.67045e+06	2.25355e+06	2.13798e+06
P02649	APOE_HUMAN Apolipoprotein E OS=Homo sapiens OX=9606 GN=APOE PE=1 SV=1	3	1748790	1.60069e+06	1875462	782232	718271	877348	799063	930214	807317	765987	1.30522e+06	746553
P02753	RET4_HUMAN Retinol-binding protein 4 OS=Homo sapiens OX=9606 GN=RBP4 PE=1 SV=3	3	1.20641e+06	1.49983e+06	1.61006e+06	1.8389e+06	1.67437e+06	1.91885e+06	1.68924e+06	2.94412e+06	1.71991e+06	1.74539e+06	2.09872e+06	1.42936e+06
P04066	FUCO_HUMAN Tissue alpha-L-fucosidase OS=Homo sapiens OX=9606 GN=FUCA1 PE=1 SV=4	3	2.75515e+06	3.05023e+06	2750117	529370	402101	633317	604502	572308	508179	543735	657879	745482
P04180	LCAT_HUMAN Phosphatidylcholine-sterol acyltransferase OS=Homo sapiens OX=9606 GN=LCAT PE=1 SV=1	3	4019807	4.92848e+06	4508260	3.30508e+06	2.38332e+06	2.83436e+06	3.2208e+06	4.37255e+06	2.33933e+06	2.71528e+06	3.15428e+06	2.62907e+06
P04216	THY1_HUMAN Thy-1 membrane glycoprotein OS=Homo sapiens OX=9606 GN=THY1 PE=1 SV=2	3	3.24269e+06	3.55287e+06	3.01921e+06	1.75308e+06	1354148	1.38834e+06	2.00647e+06	2764269	1.22415e+06	1885783	1650281	1980205
P04433	KV311_HUMAN Immunoglobulin kappa variable 3-11 OS=Homo sapiens OX=9606 GN=IGKV3-11 PE=1 SV=1	3	662366	947943	807203	438166	360746	426248	525343	755452	414046	461856	582418	566074
P05062	ALDOB_HUMAN Fructose-bisphosphate aldolase B OS=Homo sapiens OX=9606 GN=ALDOB PE=1 SV=2	3	793242	917471	966638	382883	430945	255084	489011	732020	326456	384490	529127	496768
P06858	LIPL_HUMAN Lipoprotein lipase OS=Homo sapiens OX=9606 GN=LPL PE=1 SV=1	3	1.83588e+06	2272909	2122284	642962	507195	626765	666764	946948	474042	491930	666911	525105
P07437	TBB5_HUMAN Tubulin beta chain OS=Homo sapiens OX=9606 GN=TUBB PE=1 SV=2	3	940432	1285350	1126264	336674	262086	329598	357330	420992	208862	185523	606671	277853
P07477	TRY1_HUMAN Trypsin-1 OS=Homo sapiens OX=9606 GN=PRSS1 PE=1 SV=1	3	206482	379138	409971	8431470	9726500	6871390	9112330	10403690	6708280	3083312	8018950	6164000
P07478	TRY2_HUMAN Trypsin-2 OS=Homo sapiens OX=9606 GN=PRSS2 PE=1 SV=1	3	206482	379138	409971	8431470	9726500	6871390	9112330	10403690	6708280	3083312	8018950	6164000
P08118	MSMB_HUMAN Beta-microseminoprotein OS=Homo sapiens OX=9606 GN=MSMB PE=1 SV=1	3	1.72028e+06	3.7017e+06	3.12468e+06	1777636	1362335	1612884	1799380	2401531	1515317	1439101	1782463	1784067
P08294	SODE_HUMAN Extracellular superoxide dismutase [Cu-Zn] OS=Homo sapiens OX=9606 GN=SOD3 PE=1 SV=2	3	1.89948e+06	3.17725e+06	2.58729e+06	534902	565782	616221	703303	956224	457695	598057	558927	743664
P08758	ANXA5_HUMAN Annexin A5 OS=Homo sapiens OX=9606 GN=ANXA5 PE=1 SV=2	3	695891	751015	710399	593617	470168	569269	595314	696989	405826	396623	442569	469821
P09104	ENOG_HUMAN Gamma-enolase OS=Homo sapiens OX=9606 GN=ENO2 PE=1 SV=3	3	1.66961e+06	1.47898e+06	1738402	832474	742759	1.21184e+06	940679	1.032e+06	703801	866022	1.45844e+06	678247
P09467	F16P1_HUMAN Fructose-1,6-bisphosphatase 1 OS=Homo sapiens OX=9606 GN=FBP1 PE=1 SV=5	3	725951	881290	1057226	870250	719045	710447	871384	1.07145e+06	593687	721369	706972	739789
P09525	ANXA4_HUMAN Annexin A4 OS=Homo sapiens OX=9606 GN=ANXA4 PE=1 SV=4	3	527596	682355	567683	1.24259e+06	932362	1.04897e+06	1.48223e+06	2.06636e+06	866690	1.22094e+06	1.38902e+06	896476
P0CG39	POTEJ_HUMAN POTE ankyrin domain family member J OS=Homo sapiens OX=9606 GN=POTEJ PE=3 SV=1	3	955558	1.21045e+06	1.3195e+06	362643	292119	282448	326524	638904	324238	504536	666335	327933
P10619	PPGB_HUMAN Lysosomal protective protein OS=Homo sapiens OX=9606 GN=CTSA PE=1 SV=2	3	872819	853650	795045	302052	427746	387031	401932	371928	392424	398553	358836	383608
P13473	LAMP2_HUMAN Lysosome-associated membrane glycoprotein 2 OS=Homo sapiens OX=9606 GN=LAMP2 PE=1 SV=2	3	5085593	5544604	5336783	1.5185e+06	1.21867e+06	1.27214e+06	1.52473e+06	2.10363e+06	987310	1.27832e+06	1.26203e+06	1.33278e+06
P13598	ICAM2_HUMAN Intercellular adhesion molecule 2 OS=Homo sapiens OX=9606 GN=ICAM2 PE=1 SV=2	3	1450820	1767480	1589274	777330	544769	740294	714171	1.23982e+06	492199	477262	530784	711717
P13929	ENOB_HUMAN Beta-enolase OS=Homo sapiens OX=9606 GN=ENO3 PE=1 SV=5	3	1.66961e+06	1.47898e+06	1738402	832474	742759	1.21184e+06	940679	1.032e+06	703801	866022	1.45844e+06	678247
P14174	MIF_HUMAN Macrophage migration inhibitory factor OS=Homo sapiens OX=9606 GN=MIF PE=1 SV=4	3	1503208	1856929	1933873	247194	191507	229106	301128	367283	171059	276074	287661	241211
P15291	B4GT1_HUMAN Beta-1,4-galactosyltransferase 1 OS=Homo sapiens OX=9606 GN=B4GALT1 PE=1 SV=5	3	1709218	2052738	1797889	988382	761677	865180	959073	1.13123e+06	699690	810977	718083	814773
P16035	TIMP2_HUMAN Metalloproteinase inhibitor 2 OS=Homo sapiens OX=9606 GN=TIMP2 PE=1 SV=2	3	1794554	1887541	1711266	1.3609e+06	988119	1.35791e+06	1.42484e+06	2.41731e+06	1.3404e+06	1.38626e+06	1.70351e+06	1.04421e+06
P16070	CD44_HUMAN CD44 antigen OS=Homo sapiens OX=9606 GN=CD44 PE=1 SV=3	3	105719380	118397560	116765340	24718953	24216869	23656869	28557950	43480810	20364398	22953513	26478033	28175298
P19320	VCAM1_HUMAN Vascular cell adhesion protein 1 OS=Homo sapiens OX=9606 GN=VCAM1 PE=1 SV=1	3	4.07358e+06	4.52814e+06	3.84274e+06	3.52698e+06	2.40694e+06	2.98556e+06	4.15471e+06	5.06249e+06	2.7295e+06	3.22941e+06	3.2572e+06	3.08567e+06
P23528	COF1_HUMAN Cofilin-1 OS=Homo sapiens OX=9606 GN=CFL1 PE=1 SV=3	3	818178	1.12669e+06	854784	373480	279469	410280	432227	494176	273792	300493	303275	312500
P25940	CO5A3_HUMAN Collagen alpha-3(V) chain OS=Homo sapiens OX=9606 GN=COL5A3 PE=1 SV=3	3	2.42491e+06	2.39557e+06	2306464	6.01852e+06	4.21264e+06	4.46718e+06	5.12656e+06	6.07348e+06	3.56201e+06	3.49053e+06	6.69901e+06	3.80663e+06
P26038	MOES_HUMAN Moesin OS=Homo sapiens OX=9606 GN=MSN PE=1 SV=3	3	2.08148e+06	2.3204e+06	2236323	734612	507381	743214	717147	1.03871e+06	652069	580047	940978	715195
P26842	CD27_HUMAN CD27 antigen OS=Homo sapiens OX=9606 GN=CD27 PE=1 SV=2	3	392074	571715	565251	1.44996e+06	1.06039e+06	1.2208e+06	1.23609e+06	2.29429e+06	1.00376e+06	512626	1.07832e+06	1.4815e+06
P30039	PBLD_HUMAN Phenazine biosynthesis-like domain-containing protein OS=Homo sapiens OX=9606 GN=PBLD PE=1 SV=2	3	1928127	2.74917e+06	2.44307e+06	220831	191745	297750	231984	284612	200418	248475	350498	202882
P34059	GALNS_HUMAN N-acetylgalactosamine-6-sulfatase OS=Homo sapiens OX=9606 GN=GALNS PE=1 SV=1	3	1.40906e+06	1986308	1837597	1.91926e+06	1.67246e+06	1.74258e+06	2.19136e+06	3.52684e+06	1.10911e+06	1.12732e+06	1.49672e+06	1.31691e+06
P35555	FBN1_HUMAN Fibrillin-1 OS=Homo sapiens OX=9606 GN=FBN1 PE=1 SV=4	3	2.65594e+06	3.3641e+06	2.85868e+06	1.6089e+06	1.50225e+06	1.85753e+06	1.80234e+06	2797920	1.4872e+06	1.75382e+06	2.1295e+06	1929850
P50895	BCAM_HUMAN Basal cell adhesion molecule OS=Homo sapiens OX=9606 GN=BCAM PE=1 SV=2	3	1.25989e+06	1685430	1.40651e+06	456021	593357	604778	711365	733757	558863	766616	751350	573714
P55000	SLUR1_HUMAN Secreted Ly-6/uPAR-related protein 1 OS=Homo sapiens OX=9606 GN=SLURP1 PE=1 SV=2	3	31456031	36227640	38241829	8700584	6656977	10811015	10291241	13570470	7413851	6290237	8212222	10024220
P55287	CAD11_HUMAN Cadherin-11 OS=Homo sapiens OX=9606 GN=CDH11 PE=1 SV=2	3	3718776	4.01199e+06	3957251	5.42659e+06	3.47367e+06	3.49219e+06	4.60584e+06	6.90303e+06	3.02878e+06	3.92717e+06	3.50234e+06	3.39486e+06
P60174	TPIS_HUMAN Triosephosphate isomerase OS=Homo sapiens OX=9606 GN=TPI1 PE=1 SV=3	3	2248603	2177727	2282502	1.09944e+06	738715	942625	1.26489e+06	1.51008e+06	896499	1.3521e+06	1.56988e+06	950829
P61916	NPC2_HUMAN NPC intracellular cholesterol transporter 2 OS=Homo sapiens OX=9606 GN=NPC2 PE=1 SV=1	3	3.76124e+06	5.30443e+06	5.38116e+06	2.28792e+06	1.87803e+06	2.02029e+06	2.22482e+06	3.0951e+06	1.69593e+06	1.84028e+06	2.1365e+06	2.05439e+06
P68371	TBB4B_HUMAN Tubulin beta-4B chain OS=Homo sapiens OX=9606 GN=TUBB4B PE=1 SV=1	3	940432	1285350	1126264	336674	262086	329598	357330	420992	208862	185523	606671	277853
P69905	HBA_HUMAN Hemoglobin subunit alpha OS=Homo sapiens OX=9606 GN=HBA1 PE=1 SV=2	3	787479	1374927	1.1724e+06	638464	448139	480402	592208	822597	380717	596888	606290	499338
P78380	OLR1_HUMAN Oxidized low-density lipoprotein receptor 1 OS=Homo sapiens OX=9606 GN=OLR1 PE=1 SV=1	3	2218655	2.92099e+06	1.9365e+06	1.4364e+06	1.17053e+06	1.22792e+06	1.34264e+06	1.87025e+06	1.04063e+06	979862	1.039e+06	945297
Q01469	FABP5_HUMAN Fatty acid-binding protein 5 OS=Homo sapiens OX=9606 GN=FABP5 PE=1 SV=3	3	407260	594036	573533	1.57367e+06	1.2063e+06	1.50297e+06	2259207	2855430	1.27311e+06	1.52552e+06	1.63076e+06	1609357
Q02747	GUC2A_HUMAN Guanylin OS=Homo sapiens OX=9606 GN=GUCA2A PE=1 SV=2	3	4273889	4780372	4431454	528343	398596	608683	600953	728356	372411	402443	472337	493012
Q02818	NUCB1_HUMAN Nucleobindin-1 OS=Homo sapiens OX=9606 GN=NUCB1 PE=1 SV=4	3	2598308	2888720	2.85225e+06	479603	480075	567910	575722	534615	429677	423140	488636	425782
Q05639	EF1A2_HUMAN Elongation factor 1-alpha 2 OS=Homo sapiens OX=9606 GN=EEF1A2 PE=1 SV=1	3	1183835	1296005	1394496	1265711	1.29337e+06	1.28485e+06	1.29218e+06	1.41901e+06	1.20112e+06	2.26806e+06	1327112	1.1885e+06
Q08174	PCDH1_HUMAN Protocadherin-1 OS=Homo sapiens OX=9606 GN=PCDH1 PE=1 SV=2	3	3253195	3525680	3008015	197719	198789	228041	248081	207201	189176	126553	226855	202343
Q13332	PTPRS_HUMAN Receptor-type tyrosine-protein phosphatase S OS=Homo sapiens OX=9606 GN=PTPRS PE=1 SV=3	3	927179	1291780	1044215	452020	298498	411164	443867	556694	350240	410602	543943	313189
Q13621	S12A1_HUMAN Solute carrier family 12 member 1 OS=Homo sapiens OX=9606 GN=SLC12A1 PE=1 SV=2	3	154653	126746	145332	52755.6	21196.6	35409.6	39825.4	77772.2	18607.1	29063.2	36087.9	45128.7
Q14118	DAG1_HUMAN Dystroglycan OS=Homo sapiens OX=9606 GN=DAG1 PE=1 SV=2	3	1.04136e+06	1.4661e+06	1.37455e+06	853943	736840	953479	1.0212e+06	1.40795e+06	751417	771257	940980	853799
Q14393	GAS6_HUMAN Growth arrest-specific protein 6 OS=Homo sapiens OX=9606 GN=GAS6 PE=1 SV=3	3	1.15729e+06	1.3797e+06	1.16285e+06	615983	491578	609502	551502	939283	498779	570046	496457	502535
Q16473	TENXA_HUMAN Putative tenascin-XA OS=Homo sapiens OX=9606 GN=TNXA PE=5 SV=2	3	579735	554862	579019	589298	431512	396391	581286	735055	354063	471241	475417	482526
Q5JS37	NHLC3_HUMAN NHL repeat-containing protein 3 OS=Homo sapiens OX=9606 GN=NHLRC3 PE=2 SV=1	3	409829	770693	628721	235277	110530	203296	234611	325259	114254	163184	213550	148034
Q5TFQ8	SIRBL_HUMAN Signal-regulatory protein beta-1 isoform 3 OS=Homo sapiens OX=9606 GN=SIRPB1 PE=1 SV=1	3	872957	1.07395e+06	869073	483402	486926	575886	433935	782384	440700	486575	580950	421767
Q5ZPR3	CD276_HUMAN CD276 antigen OS=Homo sapiens OX=9606 GN=CD276 PE=1 SV=1	3	635253	764641	603165	438979	304015	351019	436160	578947	267459	367050	401711	330456
Q6W4X9	MUC6_HUMAN Mucin-6 OS=Homo sapiens OX=9606 GN=MUC6 PE=1 SV=3	3	1.22877e+06	1.52193e+06	1439251	207755	160537	261393	234466	310787	143556	247760	289612	185940
Q7RTS7	K2C74_HUMAN Keratin, type II cytoskeletal 74 OS=Homo sapiens OX=9606 GN=KRT74 PE=1 SV=2	3	12001.1	26955.7	6781.52	308873	84427.7	266254	199340	178098	126169	427102	246733	192767
Q7Z7M0	MEGF8_HUMAN Multiple epidermal growth factor-like domains protein 8 OS=Homo sapiens OX=9606 GN=MEGF8 PE=1 SV=2	3	304497	522764	365946	124642	77306.8	82015.1	136515	123951	75870.9	139510	154902	105453
Q86T13	CLC14_HUMAN C-type lectin domain family 14 member A OS=Homo sapiens OX=9606 GN=CLEC14A PE=1 SV=1	3	3616024	4327870	4099065	1.06512e+06	1.06024e+06	1.45298e+06	1.35157e+06	1.81928e+06	1.14537e+06	913831	1.53447e+06	1.1494e+06
Q8WW52	F151A_HUMAN Protein FAM151A OS=Homo sapiens OX=9606 GN=FAM151A PE=2 SV=2	3	1.35057e+06	1.63161e+06	1.56295e+06	398816	277886	504070	413767	559528	239796	227298	369734	297747
Q92859	NEO1_HUMAN Neogenin OS=Homo sapiens OX=9606 GN=NEO1 PE=1 SV=2	3	1.79541e+06	2071108	1.93949e+06	2.61278e+06	1.95596e+06	2.29424e+06	2.70396e+06	3.32133e+06	2.02615e+06	1.73523e+06	2.17249e+06	2.22484e+06
Q92956	TNR14_HUMAN Tumor necrosis factor receptor superfamily member 14 OS=Homo sapiens OX=9606 GN=TNFRSF14 PE=1 SV=3	3	736830	826793	776931	533078	381736	503523	593013	777845	357806	426676	474931	619989
Q969Z4	TR19L_HUMAN Tumor necrosis factor receptor superfamily member 19L OS=Homo sapiens OX=9606 GN=RELT PE=1 SV=1	3	2780837	3895707	2663516	2.20151e+06	2.06292e+06	2.42306e+06	2.50066e+06	2.77793e+06	1.95835e+06	1.87116e+06	1.9608e+06	2.22467e+06
Q96S96	PEBP4_HUMAN Phosphatidylethanolamine-binding protein 4 OS=Homo sapiens OX=9606 GN=PEBP4 PE=1 SV=3	3	824754	1059045	1.09261e+06	584886	659664	537194	686195	1337434	424048	559280	544076	540516
Q9H8L6	MMRN2_HUMAN Multimerin-2 OS=Homo sapiens OX=9606 GN=MMRN2 PE=1 SV=2	3	2529239	2901218	3265163	1.05271e+06	1.08612e+06	981234	1.69067e+06	1.6746e+06	1.03841e+06	2.44752e+06	1.33829e+06	1.23858e+06
Q9NQ84	GPC5C_HUMAN G-protein coupled receptor family C group 5 member C OS=Homo sapiens OX=9606 GN=GPRC5C PE=1 SV=2	3	1.66847e+06	1.92973e+06	1.77305e+06	1.25119e+06	957627	1.33382e+06	1.23333e+06	2.37101e+06	748773	1.39452e+06	1.24777e+06	950962
Q9NZT1	CALL5_HUMAN Calmodulin-like protein 5 OS=Homo sapiens OX=9606 GN=CALML5 PE=1 SV=2	3	94125.6	121925	101195	1304585	172716	165655	141587	286655	113990	170144	153942	217381
Q9UBX5	FBLN5_HUMAN Fibulin-5 OS=Homo sapiens OX=9606 GN=FBLN5 PE=1 SV=1	3	153067	153311	174025	386611	316392	383548	524465	840077	187601	317206	381580	365890
Q9ULI3	HEG1_HUMAN Protein HEG homolog 1 OS=Homo sapiens OX=9606 GN=HEG1 PE=1 SV=3	3	6.81178e+06	6.47718e+06	6.51129e+06	828965	732787	1.05577e+06	962864	1.2192e+06	718063	656325	876800	895569
Q9ULV1	FZD4_HUMAN Frizzled-4 OS=Homo sapiens OX=9606 GN=FZD4 PE=1 SV=2	3	3.54655e+06	2.85738e+06	3.23476e+06	1.12699e+06	1.08024e+06	1.22458e+06	1.69133e+06	1.95959e+06	838530	757712	1.03917e+06	1.14733e+06
Q9Y287	ITM2B_HUMAN Integral membrane protein 2B OS=Homo sapiens OX=9606 GN=ITM2B PE=1 SV=1	3	1497399	1698352	1528324	297975	173943	192408	191934	410544	276426	385414	279077	248484
Q9Y5Y7	LYVE1_HUMAN Lymphatic vessel endothelial hyaluronic acid receptor 1 OS=Homo sapiens OX=9606 GN=LYVE1 PE=1 SV=2	3	2.0098e+06	2.39975e+06	2174515	675600	532566	528241	646151	1.03212e+06	442683	783178	449095	563530
Q9Y6R7	FCGBP_HUMAN IgGFc-binding protein OS=Homo sapiens OX=9606 GN=FCGBP PE=1 SV=3	3	1.07467e+06	946011	981584	667303	417184	381166	604854	719358	319230	434239	424862	415022
A0A075B6P5	KV228_HUMAN Immunoglobulin kappa variable 2-28 OS=Homo sapiens OX=9606 GN=IGKV2-28 PE=3 SV=1	2	1.8082e+06	2800517	2.14062e+06	543514	363884	545533	424148	666071	374896	455586	382528	383919
A0A0A0MRZ8	KVD11_HUMAN Immunoglobulin kappa variable 3D-11 OS=Homo sapiens OX=9606 GN=IGKV3D-11 PE=3 SV=6	2	487709	659906	565265	405186	348288	403345	477840	717066	354460	435880	524383	535698
A6NGU5	GGT3_HUMAN Putative glutathione hydrolase 3 proenzyme OS=Homo sapiens OX=9606 GN=GGT3P PE=5 SV=2	2	656736	822648	694362	577628	550412	504126	538068	956798	399381	850434	497738	485961
O00182	LEG9_HUMAN Galectin-9 OS=Homo sapiens OX=9606 GN=LGALS9 PE=1 SV=2	2	492218	1.00266e+06	744858	740157	684818	871840	892391	1.09461e+06	570366	458021	700531	776817
O14786	NRP1_HUMAN Neuropilin-1 OS=Homo sapiens OX=9606 GN=NRP1 PE=1 SV=3	2	494508	544397	488022	165322	232273	194972	245802	259963	176911	196359	204078	178524
O43707	ACTN4_HUMAN Alpha-actinin-4 OS=Homo sapiens OX=9606 GN=ACTN4 PE=1 SV=2	2	752491	796666	810827	1.02491e+06	631509	844733	829487	1.22349e+06	602287	625331	783628	767725
O60888	CUTA_HUMAN Protein CutA OS=Homo sapiens OX=9606 GN=CUTA PE=1 SV=2	2	2.09004e+06	1683719	1.49064e+06	225900	214243	260319	123631	206146	226764	146538	303932	196191
O75015	FCG3B_HUMAN Low affinity immunoglobulin gamma Fc region receptor III-B OS=Homo sapiens OX=9606 GN=FCGR3B PE=1 SV=2	2	3652407	3813716	3760490	1.52207e+06	1.32798e+06	1.70232e+06	1.56829e+06	2.04882e+06	1.26615e+06	1.14741e+06	1.46535e+06	1.38412e+06
O75071	EFC14_HUMAN EF-hand calcium-binding domain-containing protein 14 OS=Homo sapiens OX=9606 GN=EFCAB14 PE=1 SV=1	2	1696919	1904733	1786433	94330	79307.4	111614	134754	159467	65601.5	77455.5	48870.6	104197
O75084	FZD7_HUMAN Frizzled-7 OS=Homo sapiens OX=9606 GN=FZD7 PE=1 SV=2	2	1257941	1389425	1374361	416646	339836	373941	352035	446127	290764	402477	370339	354782
O75309	CAD16_HUMAN Cadherin-16 OS=Homo sapiens OX=9606 GN=CDH16 PE=2 SV=1	2	311101	445462	448025	42212.9	41663.1	26220.3	45802.1	92101.9	29696.4	52421.7	65480.4	27747.7
O75351	VPS4B_HUMAN Vacuolar protein sorting-associated protein 4B OS=Homo sapiens OX=9606 GN=VPS4B PE=1 SV=2	2	412914	471086	516942	163901	92169.3	118885	182504	150546	109684	421639	376578	137325
O75874	IDHC_HUMAN Isocitrate dehydrogenase [NADP] cytoplasmic OS=Homo sapiens OX=9606 GN=IDH1 PE=1 SV=2	2	918944	1088199	1136029	157334	144081	143273	166477	219404	133075	115791	217390	187864
O95967	FBLN4_HUMAN EGF-containing fibulin-like extracellular matrix protein 2 OS=Homo sapiens OX=9606 GN=EFEMP2 PE=1 SV=3	2	697133	783580	696296	335566	282300	359938	343393	448998	316051	327971	281776	348862
P01033	TIMP1_HUMAN Metalloproteinase inhibitor 1 OS=Homo sapiens OX=9606 GN=TIMP1 PE=1 SV=1	2	653397	811954	707429	845203	754573	741865	843926	1.51694e+06	715689	977072	1.00484e+06	798897
P01040	CYTA_HUMAN Cystatin-A OS=Homo sapiens OX=9606 GN=CSTA PE=1 SV=1	2	362016	515303	430392	973055	819690	862364	1.09603e+06	1.41144e+06	754032	868640	907726	952784
P01615	KVD28_HUMAN Immunoglobulin kappa variable 2D-28 OS=Homo sapiens OX=9606 GN=IGKV2D-28 PE=1 SV=2	2	1.8082e+06	2800517	2.14062e+06	543514	363884	545533	424148	666071	374896	455586	382528	383919
P01624	KV315_HUMAN Immunoglobulin kappa variable 3-15 OS=Homo sapiens OX=9606 GN=IGKV3-15 PE=1 SV=2	2	1.48981e+06	1864516	1.68325e+06	1.41534e+06	1.42647e+06	1.50547e+06	1.4619e+06	2.22023e+06	1.09388e+06	1.49275e+06	1.0468e+06	1.56214e+06
P02042	HBD_HUMAN Hemoglobin subunit delta OS=Homo sapiens OX=9606 GN=HBD PE=1 SV=2	2	1.47033e+06	1.60469e+06	1.54755e+06	841143	787897	889393	914426	1181149	726910	1308598	1002651	872801
P04156	PRIO_HUMAN Major prion protein OS=Homo sapiens OX=9606 GN=PRNP PE=1 SV=1	2	414926	547042	348783	491804	444132	367916	358726	860844	283368	483387	311103	428412
P04350	TBB4A_HUMAN Tubulin beta-4A chain OS=Homo sapiens OX=9606 GN=TUBB4A PE=1 SV=2	2	739253	898023	874871	183119	183083	213581	205865	260710	114435	96074.3	252311	179038
P05067	A4_HUMAN Amyloid-beta precursor protein OS=Homo sapiens OX=9606 GN=APP PE=1 SV=3	2	331155	429892	422596	169984	125927	121275	152508	289583	127688	124068	147080	243722
P06312	KV401_HUMAN Immunoglobulin kappa variable 4-1 OS=Homo sapiens OX=9606 GN=IGKV4-1 PE=1 SV=1	2	5452170	7351070	6400295	2109551	2067949	3156118	2544826	2925776	2521984	2368161	2996429	3221108
P07355	ANXA2_HUMAN Annexin A2 OS=Homo sapiens OX=9606 GN=ANXA2 PE=1 SV=2	2	242924	173248	130900	621715	32296.4	45324.9	33053.4	43875	72349.3	118576	211468	136306
P07686	HEXB_HUMAN Beta-hexosaminidase subunit beta OS=Homo sapiens OX=9606 GN=HEXB PE=1 SV=3	2	838348	635644	744355	345473	269229	383638	343473	549552	287651	354970	258864	255251
P08236	BGLR_HUMAN Beta-glucuronidase OS=Homo sapiens OX=9606 GN=GUSB PE=1 SV=2	2	343032	1471648	1249826	210274	164747	323075	244414	310372	205918	210882	286627	151569
P08572	CO4A2_HUMAN Collagen alpha-2(IV) chain OS=Homo sapiens OX=9606 GN=COL4A2 PE=1 SV=4	2	470980	589132	454053	367296	283863	435002	394084	398604	334045	240396	405894	321598
P08582	TRFM_HUMAN Melanotransferrin OS=Homo sapiens OX=9606 GN=MELTF PE=1 SV=2	2	756428	933465	910432	414657	563688	530881	681246	975583	625281	432470	591095	388009
P08637	FCG3A_HUMAN Low affinity immunoglobulin gamma Fc region receptor III-A OS=Homo sapiens OX=9606 GN=FCGR3A PE=1 SV=2	2	6465047	6150736	6821400	1334202	1.60125e+06	1586071	1.44877e+06	2.40931e+06	1623811	2.1868e+06	1.97947e+06	1469583
P09211	GSTP1_HUMAN Glutathione S-transferase P OS=Homo sapiens OX=9606 GN=GSTP1 PE=1 SV=2	2	544156	746165	617489	786138	653244	754268	950228	1.15573e+06	525967	943704	1464909	702835
P0CG47	UBB_HUMAN Polyubiquitin-B OS=Homo sapiens OX=9606 GN=UBB PE=1 SV=1	2	3913119	4536050	3883684	1964364	1.50941e+06	1.26635e+06	2.11244e+06	2.98993e+06	1.52915e+06	1.76867e+06	1.91231e+06	1914644
P0CG48	UBC_HUMAN Polyubiquitin-C OS=Homo sapiens OX=9606 GN=UBC PE=1 SV=3	2	3913119	4536050	3883684	1964364	1.50941e+06	1.26635e+06	2.11244e+06	2.98993e+06	1.52915e+06	1.76867e+06	1.91231e+06	1914644
P0DJD8	PEPA3_HUMAN Pepsin A-3 OS=Homo sapiens OX=9606 GN=PGA3 PE=1 SV=1	2	2577700	4253929	3871429	2.16028e+06	2.34063e+06	2.26096e+06	2.24149e+06	3.96394e+06	1.80194e+06	2.72429e+06	1887061	3.09792e+06
P13727	PRG2_HUMAN Bone marrow proteoglycan OS=Homo sapiens OX=9606 GN=PRG2 PE=1 SV=2	2	1.16622e+06	1.43392e+06	1.48221e+06	444843	448464	432757	592694	813036	458420	429948	534577	577405
P14136	GFAP_HUMAN Glial fibrillary acidic protein OS=Homo sapiens OX=9606 GN=GFAP PE=1 SV=1	2	1.61945e+07	2.42679e+07	9.21568e+06	4.09572e+07	1.6119e+07	1.62342e+07	3.3676e+07	2.53105e+07	2.52032e+07	43796640	32983391	4.28857e+07
P14410	SUIS_HUMAN Sucrase-isomaltase, intestinal OS=Homo sapiens OX=9606 GN=SI PE=1 SV=6	2	2985360	4077900	3433020	95082.3	89822.9	105477	131537	163149	58850.9	99845.2	138705	99241.6
P14550	AK1A1_HUMAN Aldo-keto reductase family 1 member A1 OS=Homo sapiens OX=9606 GN=AKR1A1 PE=1 SV=3	2	1.4688e+06	1.59744e+06	1569120	61779.2	83621.3	67480.2	153658	136958	72175.3	76616	129901	48080.6
P14618	KPYM_HUMAN Pyruvate kinase PKM OS=Homo sapiens OX=9606 GN=PKM PE=1 SV=4	2	1.64009e+06	1637261	1614601	572961	836669	967435	1.14361e+06	1.17894e+06	976350	549748	1.44108e+06	897161
P15941	MUC1_HUMAN Mucin-1 OS=Homo sapiens OX=9606 GN=MUC1 PE=1 SV=3	2	925070	1.03153e+06	934804	1.28408e+06	896966	1.32984e+06	1.31001e+06	1.70319e+06	1.01326e+06	1.272e+06	983361	1.10391e+06
P16112	PGCA_HUMAN Aggrecan core protein OS=Homo sapiens OX=9606 GN=ACAN PE=1 SV=3	2	508735	564757	583549	485666	421226	388693	531983	948454	369675	388890	459463	477463
P17927	CR1_HUMAN Complement receptor type 1 OS=Homo sapiens OX=9606 GN=CR1 PE=1 SV=3	2	700887	762578	712604	500404	387824	424529	440476	772436	255466	337439	350628	337518
P21709	EPHA1_HUMAN Ephrin type-A receptor 1 OS=Homo sapiens OX=9606 GN=EPHA1 PE=1 SV=4	2	1.18569e+06	1598747	1.57287e+06	88422.6	52537.4	77704.8	58707.2	139169	98694.2	117401	72471.1	76437.6
P21810	PGS1_HUMAN Biglycan OS=Homo sapiens OX=9606 GN=BGN PE=1 SV=2	2	476374	541946	513305	268933	255732	233910	400483	472862	241823	271985	265248	235238
P22352	GPX3_HUMAN Glutathione peroxidase 3 OS=Homo sapiens OX=9606 GN=GPX3 PE=1 SV=2	2	5.67363e+06	7.28828e+06	6.80737e+06	521238	622461	730382	806833	935447	465232	631167	730768	566760
P24821	TENA_HUMAN Tenascin OS=Homo sapiens OX=9606 GN=TNC PE=1 SV=3	2	782650	701789	758655	625142	345442	415592	591570	725646	355817	372057	497392	492435
P29622	KAIN_HUMAN Kallistatin OS=Homo sapiens OX=9606 GN=SERPINA4 PE=1 SV=3	2	660345	912381	946662	380635	287565	387149	628514	601324	373925	1.09111e+06	645331	483079
P30041	PRDX6_HUMAN Peroxiredoxin-6 OS=Homo sapiens OX=9606 GN=PRDX6 PE=1 SV=3	2	614026	871785	771913	571862	576290	470501	816933	920486	448981	554057	546192	574970
P34896	GLYC_HUMAN Serine hydroxymethyltransferase, cytosolic OS=Homo sapiens OX=9606 GN=SHMT1 PE=1 SV=1	2	398176	492894	550751	536473	293468	473259	390171	596323	293326	231614	389456	302038
P35241	RADI_HUMAN Radixin OS=Homo sapiens OX=9606 GN=RDX PE=1 SV=1	2	1467764	1625476	1664642	282385	230093	281348	215987	434661	307295	268258	475225	307170
P38606	VATA_HUMAN V-type proton ATPase catalytic subunit A OS=Homo sapiens OX=9606 GN=ATP6V1A PE=1 SV=2	2	422845	479685	471086	738930	627838	803567	607367	717569	596450	505611	665118	585894
P40189	IL6RB_HUMAN Interleukin-6 receptor subunit beta OS=Homo sapiens OX=9606 GN=IL6ST PE=1 SV=2	2	1776544	1770520	1866488	866795	312828	429539	635606	506685	697762	952321	681408	541529
P43121	MUC18_HUMAN Cell surface glycoprotein MUC18 OS=Homo sapiens OX=9606 GN=MCAM PE=1 SV=2	2	567047	603469	603369	245615	250650	212649	381861	314215	192886	170794	230959	194044
P54760	EPHB4_HUMAN Ephrin type-B receptor 4 OS=Homo sapiens OX=9606 GN=EPHB4 PE=1 SV=2	2	878852	905257	903838	117545	86965.7	102740	92473.9	109557	48730.4	80092.2	77523.9	90268.1
P55017	S12A3_HUMAN Solute carrier family 12 member 3 OS=Homo sapiens OX=9606 GN=SLC12A3 PE=1 SV=3	2	884737	747835	721294	609870	488789	578388	545671	776433	409057	314012	427687	586967
P62979	RS27A_HUMAN Ubiquitin-40S ribosomal protein S27a OS=Homo sapiens OX=9606 GN=RPS27A PE=1 SV=2	2	3913119	4536050	3883684	1964364	1.50941e+06	1.26635e+06	2.11244e+06	2.98993e+06	1.52915e+06	1.76867e+06	1.91231e+06	1914644
P62987	RL40_HUMAN Ubiquitin-60S ribosomal protein L40 OS=Homo sapiens OX=9606 GN=UBA52 PE=1 SV=2	2	3913119	4536050	3883684	1964364	1.50941e+06	1.26635e+06	2.11244e+06	2.98993e+06	1.52915e+06	1.76867e+06	1.91231e+06	1914644
P68363	TBA1B_HUMAN Tubulin alpha-1B chain OS=Homo sapiens OX=9606 GN=TUBA1B PE=1 SV=1	2	930991	888263	974978	445889	414554	478490	490848	609686	308510	293809	538266	322344
P80303	NUCB2_HUMAN Nucleobindin-2 OS=Homo sapiens OX=9606 GN=NUCB2 PE=1 SV=3	2	1329226	1416768	1456144	789752	485438	696189	702993	1.18087e+06	387537	435508	492572	486321
Q03403	TFF2_HUMAN Trefoil factor 2 OS=Homo sapiens OX=9606 GN=TFF2 PE=1 SV=2	2	1.79323e+06	2.39521e+06	1.8611e+06	447943	411439	660518	531539	790330	460371	516800	562304	601007
Q08345	DDR1_HUMAN Epithelial discoidin domain-containing receptor 1 OS=Homo sapiens OX=9606 GN=DDR1 PE=1 SV=1	2	887905	1243110	1136657	55028.5	61380.9	54996.2	46632.5	156367	52042.2	98005.2	53564.6	98050
Q12794	HYAL1_HUMAN Hyaluronidase-1 OS=Homo sapiens OX=9606 GN=HYAL1 PE=1 SV=2	2	1878775	2296715	2142577	1.05266e+06	962419	1.14283e+06	1.30145e+06	1.75903e+06	784391	1.17092e+06	1.37966e+06	1.03054e+06
Q13228	SBP1_HUMAN Methanethiol oxidase OS=Homo sapiens OX=9606 GN=SELENBP1 PE=1 SV=2	2	1.11362e+06	1964397	1.91033e+06	134610	80564.8	133469	164732	177045	58860.8	175994	214299	86691.8
Q13477	MADCA_HUMAN Mucosal addressin cell adhesion molecule 1 OS=Homo sapiens OX=9606 GN=MADCAM1 PE=1 SV=2	2	1785427	2598771	2628720	369684	431706	559581	417601	404277	430757	347409	572692	379574
Q13885	TBB2A_HUMAN Tubulin beta-2A chain OS=Homo sapiens OX=9606 GN=TUBB2A PE=1 SV=1	2	671589	986938	836103	273419	212442	291567	315512	352299	176497	142928	492640	226370
Q14CN4	K2C72_HUMAN Keratin, type II cytoskeletal 72 OS=Homo sapiens OX=9606 GN=KRT72 PE=1 SV=2	2	12001.1	12768.7	6781.52	232799	35834.5	78931.5	86089	105320	82894	248898	134035	107526
Q2M2I5	K1C24_HUMAN Keratin, type I cytoskeletal 24 OS=Homo sapiens OX=9606 GN=KRT24 PE=1 SV=1	2	37512.7	57767.5	15732.8	1872661	489935	624562	791139	1546406	872650	2113822	712604	1342246
Q3SY84	K2C71_HUMAN Keratin, type II cytoskeletal 71 OS=Homo sapiens OX=9606 GN=KRT71 PE=1 SV=3	2	12001.1	12768.7	6781.52	232799	35834.5	78931.5	86089	105320	82894	248898	134035	107526
Q562R1	ACTBL_HUMAN Beta-actin-like protein 2 OS=Homo sapiens OX=9606 GN=ACTBL2 PE=1 SV=2	2	567356	898579	651298	2500320	2064130	1978781	2474055	3935090	1839968	2.95439e+06	5188640	1907174
Q6FHJ7	SFRP4_HUMAN Secreted frizzled-related protein 4 OS=Homo sapiens OX=9606 GN=SFRP4 PE=1 SV=2	2	2422283	2624447	2430448	837650	678221	798036	843803	937171	572466	694741	739117	688676
Q6KB66	K2C80_HUMAN Keratin, type II cytoskeletal 80 OS=Homo sapiens OX=9606 GN=KRT80 PE=1 SV=2	2	1.61945e+07	2.42679e+07	9.21568e+06	4.09572e+07	1.6119e+07	1.62342e+07	3.3676e+07	2.53105e+07	2.52032e+07	43796640	32983391	4.28857e+07
Q6UXD5	SE6L2_HUMAN Seizure 6-like protein 2 OS=Homo sapiens OX=9606 GN=SEZ6L2 PE=1 SV=2	2	982617	1.33884e+06	1087932	702691	561531	715619	616997	776099	540660	477422	641613	627822
Q7Z3Y7	K1C28_HUMAN Keratin, type I cytoskeletal 28 OS=Homo sapiens OX=9606 GN=KRT28 PE=1 SV=2	2	99218.6	149928	85537.4	1722281	353459	543900	686060	994939	1023105	1901882	874278	952277
Q7Z5N4	SDK1_HUMAN Protein sidekick-1 OS=Homo sapiens OX=9606 GN=SDK1 PE=2 SV=3	2	725261	843648	842547	64790.6	93311.5	60375	13901.3	90678	45636.5	20456.5	11688.2	30960.4
Q86UN3	R4RL2_HUMAN Reticulon-4 receptor-like 2 OS=Homo sapiens OX=9606 GN=RTN4RL2 PE=1 SV=1	2	738438	1156881	1002997	108556	121494	89102.1	146421	296731	116343	90504.3	119519	126440
Q86V85	GP180_HUMAN Integral membrane protein GPR180 OS=Homo sapiens OX=9606 GN=GPR180 PE=2 SV=1	2	466452	623807	620890	308927	167001	179444	327060	376746	271020	189596	262935	249941
Q8WXA2	PATE1_HUMAN Prostate and testis expressed protein 1 OS=Homo sapiens OX=9606 GN=PATE1 PE=1 SV=1	2	463565	479251	493302	258538	194748	203007	378246	366793	152224	211906	197136	205616
Q92520	FAM3C_HUMAN Protein FAM3C OS=Homo sapiens OX=9606 GN=FAM3C PE=1 SV=1	2	709005	1012770	673529	886832	671527	709262	798260	1.23727e+06	615044	802572	679598	756436
Q96JQ0	PCD16_HUMAN Protocadherin-16 OS=Homo sapiens OX=9606 GN=DCHS1 PE=1 SV=1	2	1.12325e+06	1619425	1560623	632291	616045	804320	735398	902096	499793	558914	724705	599230
Q99497	PARK7_HUMAN Protein/nucleic acid deglycase DJ-1 OS=Homo sapiens OX=9606 GN=PARK7 PE=1 SV=2	2	605370	711821	626719	207650	125592	150814	208232	309407	110517	109898	180458	188997
Q99519	NEUR1_HUMAN Sialidase-1 OS=Homo sapiens OX=9606 GN=NEU1 PE=1 SV=1	2	326401	388365	350294	5176.72	7123.91	19325.3	13740.7	19561.5	759.884	9613.73	25613.7	2853.65
Q99816	TS101_HUMAN Tumor susceptibility gene 101 protein OS=Homo sapiens OX=9606 GN=TSG101 PE=1 SV=2	2	537336	453671	423489	44822.3	56109.7	66922.6	47701.1	75804.4	39366.7	69197.8	37054.4	46498.4
Q9BQE3	TBA1C_HUMAN Tubulin alpha-1C chain OS=Homo sapiens OX=9606 GN=TUBA1C PE=1 SV=1	2	930991	888263	974978	445889	414554	478490	490848	609686	308510	293809	538266	322344
Q9BVA1	TBB2B_HUMAN Tubulin beta-2B chain OS=Homo sapiens OX=9606 GN=TUBB2B PE=1 SV=1	2	671589	986938	836103	273419	212442	291567	315512	352299	176497	142928	492640	226370
Q9BYF1	ACE2_HUMAN Angiotensin-converting enzyme 2 OS=Homo sapiens OX=9606 GN=ACE2 PE=1 SV=2	2	206051	226545	183304	58855.2	66550	55657.1	44367.1	54363.8	32574.8	36844.1	56742.8	49022.2
Q9GZM5	YIPF3_HUMAN Protein YIPF3 OS=Homo sapiens OX=9606 GN=YIPF3 PE=1 SV=1	2	2602360	3978320	3302670	4205054	2707673	3210590	3259650	5737275	2427265	3728480	2639610	3548420
Q9GZX9	TWSG1_HUMAN Twisted gastrulation protein homolog 1 OS=Homo sapiens OX=9606 GN=TWSG1 PE=1 SV=1	2	1.2267e+06	1.5417e+06	1.52445e+06	1065712	1067443	1203109	1315819	1881568	1059550	1.25222e+06	1306646	1237305
Q9H4M9	EHD1_HUMAN EH domain-containing protein 1 OS=Homo sapiens OX=9606 GN=EHD1 PE=1 SV=2	2	164052	169904	228770	14410.5	17001.2	15996.1	9826.27	12218.3	8937.66	21829.6	2287.92	19798
Q9H6B4	CLMP_HUMAN CXADR-like membrane protein OS=Homo sapiens OX=9606 GN=CLMP PE=1 SV=1	2	767430	1203738	820949	944424	749679	962198	1.02987e+06	1.29483e+06	814996	854255	1.03039e+06	781330
Q9HBB8	CDHR5_HUMAN Cadherin-related family member 5 OS=Homo sapiens OX=9606 GN=CDHR5 PE=1 SV=3	2	413934	519178	520768	332595	343614	366996	501549	530917	320116	302493	373178	335371
Q9HCN6	GPVI_HUMAN Platelet glycoprotein VI OS=Homo sapiens OX=9606 GN=GP6 PE=1 SV=4	2	743931	1015556	887273	830849	842682	925880	1.2635e+06	1289928	672953	1.07782e+06	1.07339e+06	971835
Q9HD89	RETN_HUMAN Resistin OS=Homo sapiens OX=9606 GN=RETN PE=1 SV=1	2	1.10598e+06	1.04406e+06	930711	678573	613222	651366	780663	1336587	545530	798040	600704	797992
Q9NQS3	NECT3_HUMAN Nectin-3 OS=Homo sapiens OX=9606 GN=NECTIN3 PE=1 SV=1	2	265312	310572	322228	266894	126074	293422	168082	474016	186074	266756	227533	106175
Q9NSB2	KRT84_HUMAN Keratin, type II cuticular Hb4 OS=Homo sapiens OX=9606 GN=KRT84 PE=2 SV=2	2	12001.1	12768.7	6781.52	232799	35834.5	78931.5	86089	105320	82894	248898	134035	107526
Q9NY65	TBA8_HUMAN Tubulin alpha-8 chain OS=Homo sapiens OX=9606 GN=TUBA8 PE=1 SV=1	2	180740	224669	191563	509420	428685	504227	616856	561193	416362	356441	626617	471690
Q9NZN3	EHD3_HUMAN EH domain-containing protein 3 OS=Homo sapiens OX=9606 GN=EHD3 PE=1 SV=2	2	164052	169904	228770	14410.5	17001.2	15996.1	9826.27	12218.3	8937.66	21829.6	2287.92	19798
Q9UIB8	SLAF5_HUMAN SLAM family member 5 OS=Homo sapiens OX=9606 GN=CD84 PE=1 SV=1	2	1.01011e+06	1.13202e+06	1.09563e+06	417354	455599	417828	449881	770845	344074	528120	559814	443557
Q9UNW1	MINP1_HUMAN Multiple inositol polyphosphate phosphatase 1 OS=Homo sapiens OX=9606 GN=MINPP1 PE=1 SV=1	2	317428	377079	390223	343531	233577	260143	304425	406031	308026	358705	354021	273557
Q9Y646	CBPQ_HUMAN Carboxypeptidase Q OS=Homo sapiens OX=9606 GN=CPQ PE=1 SV=1	2	1.13667e+06	2106871	1739501	251599	242672	208833	236722	457766	205338	364285	246595	262424
Q9Y6W3	CAN7_HUMAN Calpain-7 OS=Homo sapiens OX=9606 GN=CAPN7 PE=1 SV=1	2	288898	378284	212929	105229	82550.8	98161.7	114220	161742	79930	135624	70377.4	84396.1
